# Supplementary material for: A new species of Middle Miocene baleen whale from the Nupinai Group, Hikatagawa Formation of Hokkaido, Japan
Source: PeerJ. 2018 Jun 26;6:e4934. doi: 10.7717/peerj.4934 (PMC6025157; doi:10.7717/peerj.4934)
Supplement: Supplemental Information 3 [file peerj-06-4934-s003.tnt]

xread
272 96
Zygorhiza_kochii	000000000000000-000000000000000000000000000000000000000000-00000000000000000000--000000-000000000000000000000000000000100000000??0000?0000000000-000000000000000000?000000000000000000000000000000000?00000000???0000?00000?000000000-0000000000-0000000000000000000-0000???????
Archaeodelphis_patrius	?0?????0??2302?????100?0???????????????00010100200000?0000-0111?1?10000?0000000--0200?0-0?10?0?001000000010000??????0010000100001000?000000????0-0011000?00000021200000?????????????00000000????????????????????????????????????????????????????????????????????????????????????
Waipatia_maerewhenua	1000201010230220010010000011110001010?010-11110300201?0000-010111?10000-0000000--1200-1-10100000110000100100000000100010000000???001?000000????0-001001000000002020004010000010000000??0???030000000000?0110?0???10000000000200000000-000000000?????????????????????????????????
Physeter_macrocephalus	1-0020--11230220030210--00--------0?1100001010030220000010-010111?1-00--00---10--1200-1-111000001100100101110000001020--100000000--?210000000200-11000010000000??231040100010100000000100010300000002001011100???120000-000000[0 1]0??000-0000000000-1-?1002000000010001000[0 1]1000?000
Aetiocetus_cotylalveus	0011100100110110011000000011011121011011001000020000101001000000001001000100?0100020010-01100000001111000010002000010010000301?0000?0010100??????????????????????????????????????????00?000?001000000?0??00??????0000??????????????????????????0-01010011000????????????????????
Aetiocetus_polydentatus	1011100100110110??????000011011121011?1100?00002000010100100000000100100000010100020010-011000000?1111000010000000020010000301???00?00100000000??????????????????????????????????????????0??001000000?0??10??????000?00010103??0000?2-00????0000-010?????00?1??000??00??????????
Aetiocetus_weltoni	001110010011011001100000001101??21011?110010000200001010010000000010010000?010100020010-0?10?00000111100001000??????00100003000000000010100?????-0?00010?01000001??0?00??????0??????0001000?3010000000000100000??000000010103000000?2-00????00??????????????????????????????????
Aglaocetus_moreni	1011211011120111131???0101-----------?100100201200000??00100000000100000000010110121100002000100010010000000000301001103000??????0???010111????0-???????????????????0??????????????????020???????????????????????????-111030000?01011011101000??????????????????????????????????
Aglaocetus_patulus	1011201011120111121??00101-----------?100100201000000??00100?000001000000100101--121100?02100?00010010000000?01301002103000?00???0011010111????0-101001012101212020000011110011000101000000020?0011[0 1]101011110[0 1]1000100?????????????????????????1??0?110??0???????????????????????
Archaebalaenoptera_castriarquati	1011101011121111?3????0101-----------?101001311300200????1?100000110000-0100011--1211-0112?00??011001?10000110220112210?00???????????????11?????????????????????????????????????????????010??????????????????????????-1?11300???????????????0???????????????????????????????????
Aulocetus_latus	?01???????????1??31200?2??????????????1?0?0?20?????0?1?0010001??01-?1?0-?1??-01001210-0-11110?000100?0000110000301002110000201???00?1010110???????????????????????????????????????????0?020?1011011?0?10?10??????0100???????????????????????????????????????????????????????????
Balaena_montalionis	?1????????120??????????1?1-----------???1???1?????-10??????0?0??0010-00-0010011001201-1003101?0?12?0???1100100000010?11?001??10111?1??10010??????????????????1?????????????????????????000?0?????????????????????????-??????????????????????????????????????????????????????????
Balaena_mysticetus	21110100111201111211000101-----------1100000102102-10111011000000010-00-0010011001201-100310000012-01011100100000010212110111?01110?211001000010-0010010121201120[1 2]0011010101001000101000000011011110001112-1111101100-101031010000100--11000310112111000010000001001100000000010
Balaena_ricei	?111??????????11??1?????01-----------?????????????-1????????????????-??-?????1???12?1-1?03100?0????????1100?00000010?????????????????????10????0-??100101212011202000100010000100000?????????????????????????????????-1?1?310????????????????101121110???1??0001100110??????????
Balaenella_brachyrhynus	00110100?1120111?211000101-----------?101000202102-10??0011000000010-00-????011001201-100310100??2??1??1000100000010211100111??111??2?10010????0-0?10????21201?2?2000???????0???????1001010010???111????12-1101??1?00-??????????????????????????????????????????????????????????
Balaenoptera_acutorostrata	10111110111211111310000101-----------0101001301311100111110101000110001-0100101111211-01121101000100111000011113111011040002001010110111111111111111-0100210001202311[0 1]010110010000101000200020100111111012-0101000110-10113001-1001310111000001110112011010010011111001111111101
Balaenoptera_bertae	??????????????1????????????-???????????000013013?0?0????1???0???0???-??-?????01--1211-0013100?00010010100001112301102100000?01??1011??11111?????????????????????????????????????????100?210?????????????????????????????????????????????????????????????????????????????????????
Balaenoptera_bonaerensis	10111110111211111311000101-----------0101001301311100111110101000110001-0100101111211-00121101000100111000011113111011040002001010110111111111111101-0100210001002311001011001010010100020002010011111101110101000110-10113001-10013101110000011101120110100100111110011?11??10?
Balaenoptera_borealis	10111110111211111310010101-----------0101001311311100111110100000110001-0100101111211-01121101000100111001011113111011040002011010110011111111111111-0110211101002311001111101010010100020[0 1]020?00111111012-0001100111-1011300101001310111000001100112010010010011111001111111101
Balaenoptera_musculus	10121010111211111310000101-----------0101001311311200111110100000110001-0110101111211-01111001000100111001011113111011040001011010110111111101110111-01102111012020011011111010000101[0 1]00201010?00111101012-1011000111-10113001-1001310111000001100[0 1]120100100100111110011?2111101
Balaenoptera_omurai	10112010111211111310000101-----------01010013113112001111101000001-0101-0110001111211-01121101100100111001011113111021000002001010110011111111111111-01?02111012023010011111010100101000201010100111101012-0001000111-101130010100131011100000?1101120110100100111010011?21??1??
Balaenoptera_physalus	10111110111211111310000101-----------0101001311311200111110100000110001-0111101111211-0[0 1]121001000100111001011113111011040002011010110111111111110111-0110211[0 1]010020111011111010102101000200020100111111012-1101000111-1011300101001310111000001100112010010010011111001112111101
Balaenoptera_portisi	101111?01112?111??1???0101-----------?101001311100?00???110?0?000??????-?????011112?100002110?00010010100101101301102112100??0???011??10110????10111-00012110012020011011?1101000010???0010?201??111?????2-1001??0??1-1011310101001?11111000001100?120??????1001????????????????
Balaenoptera_ryani	???????????????????????????-????????????????3???????????????????001000?-????1?????211-011[2 3]??010?????????0???1?130100???????200?010???010111????0-111-01002100012020?0001110101010200????????1????111?????1?001???01?????????????????????????????????????????????????????????????
Balaenoptera_siberi	101220101112111113?0000101-----------010100131131020011111?10[0 1]000110001-010[0 1]001111211-0112100?00010011100101101111001104000?0?????1???????1??????????????????????????????????????????????10?20?00111???012-0001??0111-1?11300??????3????????0?1110??20110?0010011101001?????????
Balaenula_astensis	10???100111201?????1000101-----------?101000102102-10??001??00000010-00-0010011001201-1003100?001200100100010000001021210011??0????12?10010????????1?0??1????11??????????????00????01001010010?01111???112-1111001100-1???3?01?????0????100031??????????????????????????????????
Balaenula_sp.	????????????0????????????1-----------??01000202100-1???10???0???0???-??-?????110012?1-1003100?00120011?1000100000010??????????????????????0????0-201101012120112020001010100000001001001010011?1111100???111101??1100-101?310????????????????1???????????1??????????????????????
Brandtocetus_chongulek	???????????????????????????-??????????1?000?201???0????00????1??01????0-0100?011?1210-0-1?00000?1??????00000000301022112000?01??100???10111????0-2110?1?12?30212[0 1]20002100?01010000111110020111?101100010110101?110100???????????????????????????????????????????????????????????
Caperea_marginata	0011111011120111131[0 1]010101-----------0101000211000-10111010100000110-00-0021111021211-010301110-11--1100[0 1]1101002101211211112021312?121111110001202010010[0 1]2131010-100040[0 1]010001010[0 1]111000320110110110001112-001111[0 1]101-10103111-10011111110001111?2-0200211111001111100111000000?
Cephalotropis_coronatus	20111010111201111?10010101-----------?100000200000000??00100000000-0100001001111?021000-02110000010010000110100301012110100201?0100?1010111?????????????????????????????????????????1110320?101001100?10?????????010?-??????????????????????????????????????????????????????????
Cetotherium_megalophysum	?01?????????0?1???1200?2?1-----------?1?0?0?201???000??0010??1??01-0100-0100-0???1210-0-11100000010010000100100101012110000101?010011010110??????????????2???010????????????????????1100010?1011011?0?10110??????010?-??????????????????????????????????????????????????????????
Cetotherium_rathkii	?0?0??????12011??31010?101-----------?100000201100200??0011011??010?000-01?0-01101210-0-11100?001100?0000000100101022112100201?0100110100?1????0-2?1?????2?30012120002???????10?????1?0002011110011?0?10?1???????010?-1???3?0???????????????????????????????????????????????????
Cetotherium_riabinini	2010100011120111?310100101-----------1100000201200000?1001000100010000000100101101211-0-11100000110010000000000101022112000201??100?1?10111?001???????????????????????????????????????10020?1111011?0010?1???????110?-1010304101000111-1110110????1?110211111001111100??????????
ChM_pv4745	1001??????1???10??0?????00?0?0??0?0?0?10010000100000???00???0???0?1?0??0?????00--000010-00000??0010010100000000001000010000??00??000??10000????0-000100010010000100?00000000000002000??0???010???000?????000000??0?00?????????????????????????0?????????????????????????????????
Chonecetus_sookensis	????????????????????????????????????????????0??????????????????????????1?????010?020010-01100000011100000000000000100010000??00??000??10100???00-0000000?0?00000020?0?0?????0???????0??0???0????????????????????????????????????????????????????????????????????????????????????
Diorocetus_chichibuensis	1011201011120111131?100101-----------?100100201200000??0010000000010000000000011012110000210010001001000000010030100????0??20100100??0101?0????0-??1?01??2101210020???0?????0??????????0????20?101111011110?00???0101-111030001101011011101000???0?1????????????????????????????
Diorocetus_hiatus	10112010111201111210000101-----------0100000201000000??00100000000100000?1??10???121100002100?00010010000000001301012113000?00???00110101?1????0-001001012100012022?020111100100011010110?0120?00110101011000010?0100-101030000?01121011111100?10?1110?11???1001?????0??????????
Diorocetus_shobarensis	1011201011??0?1???1??00101------------1?????2??????0?????????00?00100000010010110121100002100?0001??10?00?00?0010100210?000?01???0011?10110????????????????????????????????????????????0010?2010011?2?1??11??????010?-111?30010?0?0?10111?1??0??????20????001001????????????????
Diunatans_luctoretemergo	?????????????????????0?????-??????????1?????3???????????????????0110001-0111?0???1211-0?1[2 3]100?000100??10010110??11101110000??01??0110?111111???10111-0100210001102101100?11?11011000100100012010?11110?012?110??????0????????????????????????????0?1????????????????????????????
Eomysticetus_whitmorei	20112?00??????????????0001-----------?1????00?????00?0????????00001?01?01000?0100010020-01100??10112?1100000001201012010000??0???000??10100????0-000110000100000000?0?000000000100000000000000?0000000000100010??0000-1010200000000?0-10????10?0-00000????0010??001010??????????
Eschrichtioides_gastaldii	?0??2?00??1?0?1??310???1?1------------100001301???0001?111000100011??????11??111312?1?0-??110?00?1?????000?1?022011221??000201?010111?10111????10??1??1??2?00????2??????????????????1?000???20100110??1012-1?0???0100?10113131-1101311111000201100?1??????0?????111100??????????
Eschrichtius_robustus	10111100111301111310000101-----------010100[0 1]301100000111110000000010010-0111111131201-0-011101000100101000001022011121121002011010011010111100110111-0100210?0120230130111111100000010000011[0 2]0100111101012-1[0 1]11[0 1]00100-101131110110131111100021110001201[0 1]010000011101001011001001
Eubalaena_belgica	???????????????????100?????-???????????01000202102-1????0???0???0???-??-?????110012?1-10?310?00012001001100100000010212100111??11110?110110?????????????????????????????????????????????????????????????????????????????????????????????????????????????????????????????????????
Eubalaena_shinshuensis	1011110111120111?2110?0101-----------?1???0???????-????????0?000001?-??-0010?1???12?1-1??3101???????????1?0100000010??????????????????????1??????????????????????????????????????????????????????????????????????????-??????????????????????????????????????????????????????????
Eubalaena_spp.	10110100111201111211010101-----------110[0 1]000202102-10111011000000010-00-0010[0 1]11001201-100310[0 1]00012001011100100[0 1]00010212100111101111121100110[0 1]010-201-010-21201120200000001000-1000001001000010011111001012-1111101100-101031010000100-111000310112111001010001011001110000010010
Fucaia_buelli	???????????10????????????0??00112?010?110010000200001??00???10??00100000?0?000100020010-0?100???????????0?000?230101???????????????0??1000000000-000100010100000120004010000000002000??0100000?0000000000100000??0000?????????????????????????10-01020??0?????01????????????????
Fucaia_goedertorum	00111?01?01100100??000000011?????10???110010000200001??00100100000100100000000100020010-001000000101000000000023011100100003?00??000?010[0 1]00????0-000000?1010000?02?0040?????0???????0??010?0?0?00000??000100?0???00000011010300?0?0?2-?0????0000-0?020???0??000?001000??????????
Gricetoides_aurorae	?????????????????????0?????-?????????????????????????????????????????????????????12???????????????????????0??0??????111?0?02001??0111010111????10111-?1?02100010023?1?0111111111000?1000011120?0?111??1112-1001000?00???????????????????????????????????????????????????????????
Herentalia_nigra	????????????0?????????????????????????1?????2????????????????1??01--200-?1?0-?????21?-0?11100?0?????????0???10020102??????0??01??000??10111????0-??1?01??2100012?2?00[0 2]0??????????????1000101????????????????????????????????????????????????????????????????????????????????????
Herpetocetus_bramblei	?0?????0??1201????1??1?2?1-----------??00???201100?0?????1?001???1-?20?-0121-11001210-??0?10001001011100010000??????1121100??0???001??10111????0-201011112131012010?020101000111021111103301?????????????????????????-101030410000111111111110??????????????????????????????????
Herpetocetus_morrowi	1011201011120111?310000201-----------?110100201200000??00100010001--20000121-110012?000-??100010010010000110000301011121100200?210012010111????0-101-1111213101201000200010001110211111033?110100110001?11?1011??0100-1010304100001111111111111101?110??1???????1??11???????????
Herpetocetus_sp.	?0????????120??????????????-??????????1?00?020????0?0??????0?1??01-?2????1??-?100?2?0-0-?110001?????????0??0????0101????????????100???10111????0-??1?1????1310?2?10?020?????0???????1??03?01????????????????????????????????????????????????????????????????????????????????????
Herpetocetus_transatlanticus	???????????????????????????-????????????????2??????????00???????01-?2??-????-1???12?0-0-0110?01001011000?10000??????1121100??0???0012?10111????0-201011112131012010002000100011102111110330110-1011010111100011110100???????????????????????????????????????????????????????????
Isanacetus_laticephalus	10112010111201111310000101-----------?100100201200000??001000000001000000100101--121100002100100010010100000000?010021100002001010011010110????0-101-0100210121202000001111001000100100001002011011100111111001??0101-1?1??????????????????????1001120????00????????????????????
Janjucetus_hunderi	0001200000110010110000111001111110010?112-1000020000101??10010000001000100?0100--000010-00100?00010010000100000000010010?0?1000??0000010000???00-00?0?00??10000?12??040?????0???????0000000?000?0000????000??????000?100000020000?0?0-000??000??????????????????????????????????
Joumocetus_shimizui	101120101112011113100?0101-----------?0?010?201???000??00100010000-020000100-011?1211?0-01100???????????0?????010101???????????????????????????0-??1?01????0????????0?0?0?010???????1??0010?20?1?110??1?1101?0???010?-1?1?300????????????????01100?1????????????????????????????
Kurdalagonus_mchedlidzei	?0101?00??12011????????201-----------?100000201200?00??00??0010001??000-?????01101211-0-11100?00110010000000100301022112000??????0011?10?11????0-211111?1213000212000?1?????01000?1??1100201????????????????????????????????????????????????????????11??1???1001????????????????
Llanocetus_denticrenatus	?01?1?0?????0010??1??0???0?110000?000?10??0000101?0000?0010??1000010000010?0?00--020000-01000?00010110000000000000010010000?001??000?010001???00?????0???00????0????????????????????0000000?000000000?00000000001000000??0???00?000?0-00000000????0000???0??????????????????????
Mammalodon_colliveri	00022000?11?0010??000?1010111?1?101?0?112-11000100000??001001000000100010000100--000010-00100?0?????????0?0000000001??????????0????0??100?0?0000-000100010100000120?040000000101001?????????100000000???0100010??0?00100?0102000000?0-00????00?0-0?0?????1??????????????????????
Mauicetus_parki	101121101112?111131???0101------------10??0?20?20000?0?????00?000?1000?000??10???121100?02100??001001000?00?000301001103000?00???000??101?1????0-101-[0 1]1011100010010004000000011000101000200000?0011010000100000000100-11103000000?1?1011????101100?1????????????????????????????
Megaptera_hubachi	101???1011?21?1113100?0101-----------0101001311100100??0010101000110000-0111111--1211-001210010011001010000110?311?01114000??00??011??10111?00111111-?0??210001102?0100?????110?????10002101?????????????????????????-10?13??1010013101110000011101120?1110010011111001?????????
Megaptera_miocaena	??1?2?????12?11???1????1?1-----------??000003010?0-00??0010000??0010-00-0000?01111211-01131001001100101000011013101011040002?01??011??10111????20111001012100011023?00011111000000101000210???100110????111100???0101-??????????????????????????????????????????????????????????
Megaptera_novaeangliae	10112010111211111310000101-----------01010013111[0 1]1200111110101000110000-0111001111211-00121001010100111101011013011211040001011010110011111110111201-0100212001002311001111001010010100020[0 1]12010011111101111001100110-101130010100131011100001111011201101001111110101101211110?
Metopocetus_durinasus	???????????????????????????-?????????????????????????????????????0-0100-0100-0????21?-0?1110000????????00?0010??010??1??0?0??????001??????1????0-001001112100200120?020001000101021012003301????????????????????????????????????????????????????????????????????????????????????
Metopocetus_hunteri	?0?????????????????0?1???????????????????????????????????????1??00-0100-0100-0???121?-0?1?10000????????000001000010[1 2]2110000??11??0011?10111????0-??1?01??210-?0002?00?000?0?0?010?1?1200330?20110110001011100??110100???????????????????????????????????????????????????????????
Metopocetus_vandelli	101??01011?2011113?200120?????????????1?000?20???000???00100010001-?1?0-0100-0100121?-0-1110000????????00100000101002110000201???001?010110????????1?????2?00?1??????????????????????100020?????????????????????????????????????????????????????????????????????????????????????
Micromysticetus_rothauseni	???????????????????????????-?????????????????????????????????????????????????0???01?020??1100?010112?010000000?0010?0010000??00??000??11100????0-000110010100000000?04000000000002000??0???0???????????????????????????????????????????????????0-0?0????????????????????????????
Miocaperea_pulchra	001111001?12011113?0010101-----------?101000211100-10??101?100000110-00-0121101--1211-0103111100110001000010100200121121110?021?10012011111????21201-01??2131?100120020?????0???????11003[2 3]01?????????0???????????????-??????????????????????????????????????????????????????????
Morawanocetus_yabukii	0?1?????????0?1?011000??0011101010010???????00?10000?0?001??1???0?1?01?0?0?0?00--020??0-?1100?00011111000000?0000010001000030??00??00010100?????????????????????????????????????????????100?0010000?0?0??10??????000?000?0000000?0002-00?0??00[0 1]0-000??????0010??000000??????????
Morenocetus_parvus	?????????????????????????1?-???????????010001010000????001?00???001000?-????111001201-10021000000200?0010011000100102111001??00??1011?10010????0-101?00??210?1121200010?????0000000?10000100????????????????????????????????????????????????????????????????????????????????????
Nannocetus_eremus	???????????????????????????-????????????0??020?????????00???????0?-?1???????-1???12???????10???001001000?10000??????1121100??0???0012?10110????0-??1???00?13?01?????0??001?0011102111110330110110110??1111???0???0100???????????????????????????????????????????????????????????
NMNZ_mm001630	10111110111211111310000101-----------?101001311311200??1110101000110000-0111101--1211-0112110?0001001110010111?3011011040002001010110011111????11111-?1?0210001202?011011?110100001?1100210120100111101012-101???0111-1????????????310??100?0?1??0????????00????110100??????????
OCPC_1178	?????????????????????????0?????????????1000000020000????0???1???0???0??0?????0100000010-01100?00001110000001000100020010000????????0??10000????0-200000??01000000200000?????????????0??0????????????????????????????????????????????????????????????????????????????????????????
OU_22026	?????????????????????????0??????1?1?0??????????????????????????????????1??????????????0??01?0???????????0?????000001????????????????????????????????????????????????????????????????????????10?00000000?0100010??00?0???????????????????????????????????????????????????????????
OU_22224	?????0??1??????????????????-???????????0????101??0?1????0???0???0??????0?????11001200??-0010?????2????????0?000000102??1?00????????0??1001?????0-000000010100202010?0100000000000000????????0000010000100101000??0101?????????????????????????1??0?1??????00?????0??????????????
OU_22705	?01120???????????????????1-----------??00100201?0000???00???0???0???0??0?????01--12?10000210010001001010000?000301001110000??00??0011?10110????0-001101??21012120200000?????0100?0???000000?20?001111011111100???0100-11?0??00010?0010111000001????1??????0?????????????????????
OU_gs10897	?0110?0??010?1?????????000??10000?010?110??00002?000???????0?0000?1????1100?1?0--00?0?0-00????????????????????00010??????????????????????????????????????????????????????????????????????????????0???????0??????????????????????????????????????????????????????????????????????
Parabalaenoptera_baulinensis	1012201011?20111131???0101-----------?101001311100100??111??01000110000-010110???1211-011210??000100101000011012010121040002?1???00?1011111????11111-?1??20000?202??????????????????1000210?2010011???????1??????0?1?-10?13001??001310111000001100?120???????????111????????????
Parietobalaena_campiniana	1?11?0???112?111??101???01-----------??00100201200?0???001?00???0????????????01--12???????10???001001010?001?0??????21100002000??00110101?00???0-101-00002101210010002011?000101021010000?0020???111?0?01111001??0?01-11?03?001?010110111010101??011????????????????????????????
Parietobalaena_palmeri	1011201011????111310100101-----------011??00201?0000???00???0000001000000[0 1]001011?121100002[0 1]00100010010000001100301012110000200??1001101011[0 1]????0-101-010021312100[1 2]00020111000101021010000100202101110010111[0 1]001100101-1110300011010110111[0 1]10001100?1???1????????1??10???????????
Parietobalaena_sp.	1011201??1120111??101?0?01-----------??00100201200000??0010001??00?00000?????01--121100002100??0010010?00001100301002113000??1??10011?10110????0-?01??1??2131?100200020?????0???????1000010?20??011?0????????????010?-11?0???01101011011111010??????????????????????????????????
Parietobalaena_yamaokai	1011201011?????11310100101-----------010010020120000???00???0?0000?00000?????01111211?00021001000100100000001003010[0 1]2110000200101001101011[0 1]?????-??1???0?2??????????0?0?????????????1000010?2[0 1]2101110?101101001??0101-111030001101011001101000???0?120????00?001????????????????
Pelocetus_calvertensis	10122010111201?11210000101-----------?10000020120000011001000000001000000100?01101211000020001?0010010000000001301002103000201?01001101011110010-?011?10?2131?120200000?????0???????1000??0?2010011120101110001100101-10?03?01010013101110100010-11120111?00101011110???????????
Peripolocetus_vexillifer	???????????????????????????-?????????????????????????????????????????????????1??????????????????02?????1?00?00???????1??00?????????12??????????0-001100?0210?1120??00????????0000???1000010011?11110??1?111100???0100???????????????????????????????????????????????????????????
Pinocetus_polonicus	?01??0??1112?111?31?100101-----------0?00??0201100000??0010000??0?1000?0?1????110121100001?????00100100??????01?0101???????30??01????0101???????????????????????????????????????????????????20210111??10111100???0101-1?10300???????1?11??????10-0?1??????00100?1?110???????????
Piscobalaena_nana	20112010111201111312000201-----------?100000201200200??001000[0 1]0001--200-0121-01001210-0-111000000100100001000001010221101002011010011110111?0010-00100101210021012000200011101010211110033011011011000101100011110100-10103041010011111111011111101110011?0010011111001?????????
Plesiobalaenoptera_quarantellii	1?112010111?01?1??????0101-----------?1?0?0?3??????00????1?1?100011???0-????????????1-??12??????????????????????1?10????????????????????????1011[0 1]111-000-2100211021010011110100110101000200020?00111111012-010???0111-101130010?0?131??11000001??0?120111100????????????????????
Thinocetus_arthritus	?????????????????????????1-----------????????????????????????????????????????0????????????100?0?????????0?0?00?????1?113000??????0011?10111????0-00100101210001202200201111001110111101001012011011010101101011000100-10103?0001111210111111001101?1101111001001110100??????????
Tiphyocetus_temblorensis	??1????????????????????????-????????????????????????????????????0???0????1???0???121100?02100?000100?0?0?001?003010?2110000??1???00?1010110?????????????????????????????????????????100?010?2121011?0????1???????0101???????????????????????????????????????????????????????????
Titanocetus_sammarinensis	10111010?1120111??1???0101-----------?100000201?00000????100?10000-01000000010110121000001000000010010000000100001002103?00??????00???1??11????????????????00??????????????????????????0?10?201??11??????????????010?-111030000?00111011101?001110?1????????????????????????????
Tiucetus_rosae	?01???10?1????11?310???10?????????????1?????2?????000??00????0000010000001??1011?121100102100?000100?0000000100301011110000?011?10011?10110????0-?01?11??2100012?200040?????0????????10001012011011100101101101??0100???????????????????????????????????????????????????????????
Uranocetus_gramensis	10122010?11201?1??1???0101-----------?100000201???000??001?0?00?001??00-01???01111211-0?1200???00100???0?001?0?3010?21030002???????11010111????0-001101???10????020?1?01???00100001?10000?0?20100110?010111000???0101-01?03?010?00031011101000?11111?????1?01001111100??????????
Waharoa_ruwhenua	2011200?10?????1??1???0101------------1?0?00001??000??????????000?1?01?010?010100010020-01?0???10102?110?1?000?1010?2010000???????????101??????0-200?100001000000000???00?0??00002000000000000?0000000000100000??0000-10102000000?0?0-100?0?0010-0?0?????0??????????????????????
Yamatocetus_canaliculatus	20112000101201111110110101-----------?10??0000121000001001000000001001001030?0100010020-01100001011211100000000001011010000200?0000?00101000001??????????????????????????????????????00?000?00000000000?0000?1???0000-101020000000030-1000000010-000??????0?1001001010??????????
ZMT_67	?01???1011????????????0101------------1???????????????????????00??1000?001?01??????1?00?0?1?0?????????????0?00?30100?????????00??000??10111????0-001-010011002100200040001000011001?1000200100?0011010000101100000100-11?030000?0?0?10?1?????0110011????????1001001100??????????
Taikicetus_inouei	??????????1????????1???????????????????00?00?012000??11?0?0?000?001?000??0?0?0??????????????????????1000?001?000010?1112000??0???0?1??10110????????????????0???????????????????????0?0000100?0???????????????????0?????1?0???01101011011101010??????????????????????????????????
;
cnames
{0 Length_of_rostral_portion_of_maxilla_anterior_to_antorbital_notch less_than_bizygomatic_width equal_to_or_greater_than_bizygomatic_width more_than_one_and_a_half_times_the_bizygomatic_width;
{1 Portion_of_rostrum_anterior_to_nasals_in_lateral_view below_the_level_of_the_supraoccipital raised_to_or_above_the_supraoccipital;
{2 Lateral_edge_of_maxilla_in_cross_section forms_an_angle_of_more_than_45_degrees lateral_edge_is_flattened_with_an_angle_of_less_than_45_degrees;
{3 Lateral_border_of_maxilla_anterior_to_antorbital_notch_or_homologous_point_on_rostrum_in_dorsal_view concave straight_or_slightly_convex broadly_convex;
{4 Transverse_width_of_maxilla_at_midpoint distinctly_less_than_that_of_the_premaxilla roughly_equal_to_or_up_to_twice_the_width_of_the_premaxilla more_than_twice_the_width_of_the_premaxilla;
{5 Premaxilla_in_dorsal_view widens_at_anterior_end portion_anterior_to_nasal_opening_narrows_or_remains_the_same_width_anteriorly;
{6 Premaxilla_adjacent_to_and_anterior_to_narial_fossa elevated_above_the_maxilla_and_forming_a_distinct_lateral_face continuous_or_nearly_continuous_with_the_maxilla;
{7 Premaxilla_adjacent_to_and_at_posterior_edge_of_nasal_opening does_not_clearly_overhang_maxilla premaxilla_overhangs_maxilla;
{8 Anterior_portions_of_premaxillae firmly_contact_each_other premaxillae_are_separated_or_only_loosely_contact_along_their_entire_length;
{9 Suture_between_maxilla_and_premaxilla_on_rostrum firmly_articulated loose;
{10 Antorbital_process absent present_and_defined_by_a_steep_face_clearly_separating_the_posterolateral_corner_of_the_maxilla_from_its_more_anterior_rostral_portion present_as_a_distinct_anterior_projection_lateral_to_antorbital_notch;
{11 Anterior_border_of_supraorbital_process_lateral_to_ascending_process_of_the_maxilla bordered_by_lacrimal_and_maxilla bordered_by_lacrimal_only as_state_0_but_with_the_antorbital_process_of_the_maxilla_and_the_anterior_border_of_the_supraorbital_process_separated_by_a_basin as_state_0_but_with_the_maxilla_overriding_the_anteriormost_border_of_the_supraorbital_process;
{12 Distinct_pocket_between_the_ascending_process_of_the_maxilla_dorsally_and_the_supraorbital_process_ventrally absent present;
{13 Lateral_process_of_maxilla absent present_and_clearly_distinct_from_ascending_process_of_maxilla present_and_confluent_with_ascending_process_of_maxilla;
{14 Posterior_portion_of_palatal_surface_of_maxilla flattened_or_slightly_concave medial_portion_of_maxilla_forms_a_longitudinal_keel_bordered_laterally_by_a_shallow_longitudinal_trough medial_portion_forms_a_keel_without_any_adjacent_trough;
{15 Palatal_surface_of_anterior_part_of_rostrum flat_or_gently_concave bears_a_pronounced_longitudinal_keel_formed_by_the_vomer_and_the_medial_edges_of_the_maxillae;
{16 Exposure_of_premaxilla_on_palate exposed_along_at_least_one_third_of_the_medial_border_of_the_maxilla limited_in_extent_to_less_than_one_third_of_the_medial_border_of_the_maxilla;
{17 Palatal_window_exposing_vomer absent present narrow_and_variable_exposure_of_vomer_along_most_or_all_of_the_midline_of_the_rostrum vomer_broadly_exposed_along_the_midline_of_the_rostrum;
{18 Palatal_nutrient_foramina_and_sulci absent present;
{19 Outline_of_suture_between_maxillae_and_palatines roughly_straight_transversely_or_bowed_anteriorly forms_a_posteriorly_pointing_V_shape anterior_margins_of_palatines_form_two_separate_and_posteriorly_pointing_U_shapes;
{20 Anteriormost_point_of_palatine located_in_line_with_or_posterior_to_the_level_of_the_antorbital_notch_or_equivalent_point_on_rostrum located_anterior_to_the_level_of_the_antorbital_notch;
{21 Anterior_portion_of_palatine_distinctly_concave_transversely_and_forming_a_sharp_median_crest absent present;
{22 Anterior_edge_of_narial_fossa located_in_posterior_three_quarters_of_rostrum located_in_anterior_quarter_of_rostrum;
{23 Facial_portion_of_rostrum_in_lateral_view step-like straight concave;
{24 Rostrum_shape width_at_antorbital_notches_or_equivalent_point_on_rostrum_less_than_80%_the_length_of_the_rostrum_as_measured_from_its_tip_to_the_antorbital_notches width_at_antorbital_notches_or_equivalent_point_more_than_80%_the_length_of_the_rostrum;
{25 Teeth_in_adult_individuals present absent_or_vestigial;
{26 Upper_dentition comprises_10_teeth_including_M2 includes_11_teeth_including_M3_or_is_polydont;
{27 Large_diastemata_between_posterior_upper_cheek_teeth absent present;
{28 Enamel_ornamentation_on_premolars vertical_striations_present_on_lingual_surface_only heavy_vertical_striations_present_on_both_lingual_and_labial_surfaces vertical_striations_are_poorly_developed_or_absent enamel_is_absent;
{29 Shape_of_upper_molars_in_lingual_or_labial_view crown_base_distinctly_wider_than_crown_height crown_base_is_shorter_than_or_roughly_equal_to_crown_height;
{30 Ectocingulum_on_P3_and_P4 present absent;
{31 Entocingulum_on_P3_and_P4 present absent;
{32 Proximal_portions_of_posterior_upper_premolar_and_molar_roots separate_along_their_entire_length fused_proximally_but_separate_distally fused_or_closely_apposed_along_their_entire_length;
{33 Posteriormost_upper_tooth situated_below_anterior_portion_of_orbit situated_anterior_to_anterior_border_of_orbit;
{34 Heavy_planar_wear_resulting_in_loss_of_most_or_all_of_tooth_crown absent present;
{35 Outline_of_upper_premolar_crowns_in_anterior_view straight curved_with_the_apex_pointing_ventrally;
{36 Heterodonty present_with_accessory_denticles_being_well_developed absent_or_greatly_reduced_with_accessory_denticles_absent_or_tiny_compared_to_main_cusp;
{37 Skull_length_about_one_third_of_total_body_length absent present;
{38 Cranial_asymmetry present absent;
{39 Diameter_of_orbit_as_measured_between_the_distalmost_points_of_the_preorbital_and_postorbital_processes less_than_25%_of_bizygomatic_width 25%_or_more;
{40 Anterior_edge_of_supraorbital_process_lateral_to_ascending_process_of_maxilla oriented_transversely_or_pointing_anteriorly pointing_posteriorly linguiform_and_tapering_to_a_point;
{41 Outline_of_anterior_edge_of_supraorbital_process_in_dorsal_view roughly_straight_or_concave distinctly_sinusoidal;
{42 Transverse_width_of_anterior_edge_of_supraorbital_process_lateral_to_ascending_process_of_maxilla longer_than_or_equal_to_the_combined_transverse_width_of_the_adjacent_rostral_bones_as_measured_from_the_sagittal_plane_to_the_lateral_border_of_the_ascending_process_of_the_maxilla shorter_than_the_combined_transverse_width_of_the_adjacent_rostral_bones;
{43 Posterior_border_of_supraorbital_process_in_dorsal_view concave straight;
{44 Supraorbital_process_of_frontal_in_anterior_view horizontal_or_nearly_horizontal gradually_slopes_away_lateroventrally_from_the_skull_vertex as_state_1_but_with_the_lateral_portion_of_the_supraorbital_being_nearly_horizontal_thus_causing_the_latter_to_appear_concave_in_anterior_view abruptly_depressed_to_a_level_noticeably_below_the_vertex_with_the_lateral_skull_wall_above_the_supraorbital_fo…
{45 Anterior_and_posterior_borders_of_supraorbital_process_in_dorsal_view roughly_parallel_or_converging_medially converging_laterally;
{46 Width_of_supraorbital_process_as_measured_in_a_straight_line_from_the_lateralmost_point_of_the_postorbital_process_to_the_intertemporal_constriction equal_to_or_shorter_than_the_anteroposterior_length_of_the_supraorbital_process_above_the_orbit up_to_twice_the_length_above_the_orbit more_than_twice_the_length_above_the_orbit;
{47 Postorbital_process_in_dorsal_view oriented_posteriorly oriented_laterally oriented_posterolaterally short_and_not_markedly_projecting_in_any_direction;
{48 Postorbital_process_in_lateral_view pointed_or_rounded forms_and_anteroposteriorly_elongate_triangle_with_a_flattened_posterior_face;
{49 Orbital_rim_of_supraorbital_process_of_frontal_in_lateral_view dorsoventrally_thin thickened_with_a_flat_lateral_surface thickened_with_a_rounded_lateral_surface;
{50 Position_of_anteriormost_point_of_supraorbital_process_in_dorsal_view in_line_with_the_posterior_extremity_of_the_nasals_or_passing_through_the_nasals at_the_same_level_as_the_anterior_extremity_of_the_nasals anterior_to_the_anterior_extremity_of_the_nasals;
{51 Dorsalmost_point_of_orbit_relative_to_lateral_edge_of_rostrum_in_lateral_view,_with_skull_resting_on_a_horizontal_surface elevated_above_or_roughly_in_line_with_the_lateral_edge_of_the_rostrum located_well_below_the_lateral_edge_of_the_rostrum;
{52 Lacrimal_in_dorsal_view situated_entirely_lateral_to_the_ascending_process_of_the_maxilla lacrimal_extends_medially_and_separates_the_lateral_corner_of_the_ascending_process_from_the_more_anterior_portion_of_the_maxilla;
{53 Contact_of_jugal_with_zygomatic_process_of_squamosal the_two_bones_overlap_dorsoventrally little_or_no_overlap;
{54 Anteriormost_portion_of_jugal_broadly_underlapped_by_maxilla absent present;
{55 Optic_canal_in_ventral_view ventrally_open medial_portion_is_enclosed_by_anterior_and/or_posterior_bony_laminae;
{56 Postorbital_ridge_along_medial_portion_of_optic_canal absent_or_anteroposteriorly_thin,_with_the_optic_canal_running_adjacent_to_the_posterior_border_of_the_supraorbital_process well_developed_and_thickened,_thus_resulting_in_the_displacement_of_the_optic_canal_away_from_the_posterior_border_of_the_supraorbital_process;
{57 Maxillary_infraorbital_plate absent present;
{58 Maxillary_window_originating_from_posterior_border_of_infraorbital_plate absent present;
{59 Anteromedial_corner_of_supraorbital_process_extending_to_a_point_medial_to_antorbital_notch absent present;
{60 Preorbital_region_of_frontal_in_lateral_view thickened_compared_to_more_central_portions_of_the_orbit dorsoventrally_flat;
{61 Enlarged_dorsal_infraorbital_foramen_on_ascending_process_of_maxilla,_opening_into_a_posterodorsally_directed_sulcus absent present;
{62 Premaxillary_sac_fossa absent present;
{63 Premaxillary_foramen absent present;
{64 Suture_between_maxilla_and_frontal contact_between_the_bones_is_straight_or_maxilla_overrides_anteromedial_corner_of_the_frontal maxilla_overrides_half_or_more_of_the_frontal;
{65 Lateral_borders_of_ascending_process_of_maxilla lateral_edges_convergent_with_the_process_tapering_to_a_point lateral_edges_parallel_or_divergent_posteriorly;
{66 Posterior_end_of_ascending_process_of_premaxilla no_contact_with_frontal_or_contacts_the_frontal_with_the_posteriormost_tip_only forms_a_robust_contact_with_the_frontal;
{67 Triangular_wedge_of_frontal_separating_ascending_process_of_maxilla_from_nasal_or_premaxilla absent present;
{68 Posterior_ends_of_ascending_processes_of_maxillae_in_dorsal_view separated_by_either_frontals_or_both_nasals_and_premaxillae converging_towards_the_midline_and_separated_by_nasals_only contact_each_other_medially;
{69 Relative_position_of_posteriormost_edge_of_ascending_process_of_maxilla_in_dorsal_view approximately_in_transverse_line_with_or_posterior_to_posterior_edge_of_nasal anterior_to_posterior_edge_of_nasal;
{70 Shape_of_posterior_border_of_ascending_process_of_maxilla pointed_or_rounded squared_off;
{71 Lateral_profile_of_cranium_along_exposure_of_parietals_on_vertex dorsal_edge_of_parietal_ascends_steeply_towards_posterior_edge_of_skull_at_an_angle_of_10_degrees_or_more_measured_relative_to_the_lateral_edge_of_rostrum dorsal_edge_of_parietal_is_low_to_flat_with_an_angle_of_less_than_10_degrees;
{72 Length_of_nasal_relative_to_bizygomatic_width less_than_50%_of_bizygomatic_width more_than_50%_of_bizygomatic_width;
{73 Lateral_margins_of_nasal parallel posteriorly_convergent;
{74 Anterior_margins_of_nasals roughly_straight_or_U_shaped form_a_distinct,_posteriorly_pointing_W_shape with_point_on_midline_and_a_gap_on_each_side_between_premaxilla_and_nasal form_an_anteriorly_pointing_W_shape;
{75 Dorsal_surface_of_nasals flattened developed_into_a_sagittal_keel;
{76 Separation_of_posterior_portions_of_nasals_along_sagittal_plane_by_narial_process_of_frontal present absent;
{77 Zygomatic_process_of_squamosal_and_exoccipital_in_dorsal_view clearly_separated_by_an_angle posterior_border_of_zygomatic_process_and_lateral_edge_of_exoccipital_are_confluent_forming_a_continuous_or_nearly_continuous_lateral_skull_border;
{78 Orbitotemporal_crest positioned_along_posterior_border_of_supraorbital_process_with_the_origin_of_the_temporal_muscle_facing_posteriorly_or_posteroventrally absent_or_positioned_on_the_dorsal_surface_of_the_supraorbital_process_with_the_origin_of_the_temporal_muscle_facing_posterodorsally_or_dorsally;
{79 Area_enclosed_by_orbitotemporal_crest_on_supraorbital_process_of_frontal forms_less_than_half_of_the_dorsal_surface_of_the_supraorbital_process covers_half_or_more_of_the_dorsal_surface_of_the_supraorbital_process;
{80 Outline_and_orientation_of_orbitotemporal_crest subparallel_to_posterior_border_of_supraorbital_process distal_half_oriented_distinctly_posterolaterally_and_approaching_the_posterolateral_corner_of_the_supraorbital_process as_state_1_but_with_the_crest_terminating_halfway_along_the_posterior_border_of_the_supraorbital_process as_state_1_but_with_the_crest_being_distinctly_U-shaped;
{81 Shape_of_temporal_fossa longer_anteroposteriorly_than_wide_transversely_or_as_wide_as_long wider_than_long;
{82 Intertemporal_constriction longer_anteroposteriorly_than_wide_transversely as_state_1_but_with_the_temporal_fossa_forming_a_large_parasagittal_oval wider_transversely_than_long_anteroposteriorly;
{83 Exposure_of_frontal_on_skull_vertex broadly_exposed anteroposteriorly_compressed_or_absent;
{84 Parietal_and_interparietal anteriormost_point_located_no_further_forward_than_postorbital_process anteriormost_point_in_line_with_supraorbital_process;
{85 Outline_of_fronto-parietal_suture straight_or_lobate frontals_projects_posteriorly_along_the_sagittal_plane_and_separate_the_left_and_right_parietal_anteriorly highly_irregular;
{86 Parietal_in_lateral_view as_long_or_longer_anteroposteriorly_than_high_dorsoventrally higher_dorsoventrally_than_long_anteroposteriorly;
{87 Spreading_of_anterolateral_portion_of_parietal_on_to_posteromedial_corner_of_supraorbital_process_of_frontal absent present;
{88 Anteriormost_point_of_parietal_and_interparietal more_posterior_than_the_posterior_border_of_the_ascending_process_of_the_maxilla more_anterior_than_or_in_line_with_the_posterior_border_of_the_ascending_process_of_the_maxilla;
{89 Anteriormost_point_of_supraoccipital_in_dorsal_view located_posterior_to_or_in_line_with_the_anterior_border_of_the_squamosal_fossa in_line_with_temporal_fossa,_but_posterior_to_the_apex_of_the_zygomatic_process_of_the_squamosal in_line_with_or_located_anterior_to_the_level_of_the_apex_of_the_zygomatic_process_of_the_squamosal in_line_with_the_anterior_half_or_anterior_edge_of_the_supraorbita…
{90 Anteroposterior_position_of_posterior_apex_of_nuchal_crest posterior_to_the_occipital_condyle anterior_to_or_in_line_with_the_posteriormost_point_of_the_occipital_condyle;
{91 Mediolateral_position_of_posterior_apex_of_nuchal_crest aligned_with_the_medial_half_or_halfway_point_of_the_temporal_fossa approaching_the_level_of_the_lateral_border_of_the_temporal_fossa;
{92 Distinct_nuchal_tubercle_at_junction_of_parieto-squamosal_suture_and_supraoccipital absent present;
{93 Exposure_of_alisphenoid_in_or_at_ventral_border_of_temporal_fossa exposed_on_temporal_wall_of_skull_and_contributing_to_orbital_fissure alisphenoid_separated_from_orbital_fissure_or_not_exposed_on_temporal_skull_wall;
{94 Postparietal_foramen_located_at_junction_of_parietal_and_squamosal absent present;
{95 Zygomatic_process_of_squamosal_extremely_well_developed_and_robust_in_dorsal_view absent present;
{96 Zygomatic_process_of_squamosal_dorsoventrally_expanded_in_lateral_view absent present_with_the_zygomatic_process_being_distinctly_higher_dorsoventrally_than_wide_transversely;
{97 Orientation_of_zygomatic_process_of_squamosal_in_dorsal_view directed_anteromedially directed_anteriorly_or_slightly_anterolaterally directed_anterolaterally;
{98 Zygomatic_process_of_squamosal_in_lateral_or_ventral_view tapering_anteriorly expanded_anteriorly,_thus_forming_a_central_constriction;
{99 Twisting_of_zygomatic_process_of_squamosal absent present_with_the_zygomatic_process_being_partially_twisted_clockwise_on_the_left_and_anticlockwise_on_the_right as_state_1_but_with_the_process_twisted_almost_90_degrees;
{100 Position_of_apex_of_zygomatic_process_of_squamosal situated_entirely_posterior_to_the_postorbital_process closely_apposed_to_the_postorbital_process_or_situated_ventral_to_the_latter;
{101 Apex_of_zygomatic_process_of_squamosal_deflected_anteroventrally absent present;
{102 Supramastoid_crest_of_zygomatic_process_of_squamosal present absent;
{103 Size_of_squamosal_including_zygomatic_and_postglenoid_processes longer_anteroposteriorly_than_high_dorsoventrally_or_about_as_high_as_long distinctly_higher_than_long;
{104 Parieto-squamosal_suture_shaped_like_a_crest_or_ridge absent_or_low present_and_distinctly_elevated;
{105 Squamosal_prominence present_as_a_projection_on_the_crest_delimiting_the_lateral_or_posterolateral_edge_of_the_squamosal_fossa absent;
{106 Transverse_width_of_squamosal_lateral_to_exoccipital width_equal_to_or_greater_than_15%_of_the_distance_between_the_sagittal_plane_and_the_lateral_edge_of_the_exoccipital exposed_portion_of_squamosal_is_less_than_15%_of_that_distance;
{107 Length_of_squamosal_fossa_relative_to_maximum_transverse_width_of_temporal_fossa_as_measured_in_a_straight_line_from_the_posteriormost_point_of_the_temporal_fossa_to_the_posteriormost_point_of_the_nuchal_crest length_of_squamosal_fossa_is_three_quarters_the_width_of_the_temporal_fossa_or_longer length_of_squamosal_fossa_is_less_than_three_quarters_the_width_of_the_temporal_fossa;
{108 Squamosal_cleft absent present;
{109 Squamosal_crease absent present;
{110 Paired_tubercles_on_supraoccipital absent limited_to_low_ridges_forming_the_lateral_edges_of_a_medial_fossa present;
{111 Lateral_edge_of_supraoccipital_in_dorsal_view convex straight concave sigmoidal;
{112 Anterior_border_of_supraoccipital_shield rounded_or_pointed squared;
{113 Overall_outline_of_supraoccipital_in_dorsal_view rounded triangular;
{114 Anterior_half_of_dorsal_surface_of_supraoccipital concave flat_or_convex;
{115 External_occipital_crest absent_or_faint restricted_to_anterior_half_of_supraoccipital_shield present_and_running_all_the_way_along_the_supraoccipital_shield;
{116 Tip_of_postglenoid_process_in_lateral_view curving_anteriorly pointing_ventrally pointing_posteriorly;
{117 Ventral_edge_of_postglenoid_process_in_lateral_view approximately_in_line_with_or_dorsal_to_ventral_edge_of_exoccipital extending_well_ventral_to_ventral_edge_of_exoccipital;
{118 Orientation_of_postglenoid_process_in_posterior_view ventrolateral ventral ventromedial;
{119 Outline_of_postglenoid_process_in_anterior_or_posterior_view parabolic as_state_0_but_with_lateral_and_medial_edges_parallel_or_concave as_state_1_but_distinctly_wider_transversely_than_high_dorsoventrally triangular trapezoidal_with_a_ventrally_directed_medial_border;
{120 Twisting_of_postglenoid_process_in_ventral_view absent twisted_clockwise_on_the_left_side_and_anticlockwise_on_the_right_side_so_that_the_glenoid_cavity_faces_anteromedially;
{121 Position_of_base_of_postglenoid_process_in_ventral_or_posterior_view in_line_with_the_lateral_edge_of_the_skull shifted_away_medially_from_the_lateral_edge_of_the_skull;
{122 Medial_border_of_postglenoid_process_in_ventral_view confluent_with_more_medial_portion_of_squamosal offset_from_remainder_of_squamosal_by_a_distinct_ridge;
{123 Choanal_margin_of_palatine_in_ventral_view absent straight_or_convex concave forms_a_longitudinal_notch;
{124 Pterygoid_in_ventral_view partially_or_entirely_exposed palatine_almost_completely_covers_pterygoid_and_extends_on_to_the_hamular_process;
{125 Anteriomost_point_of_pterygoid_sinus_fossa located_anterior_to_foramen_pseudovale approximately_in_line_with_anterior_edge_of_foramen_pseudovale located_posterior_to_anterior_edge_of_foramen_pseudovale;
{126 Superior/lateral_lamina_of_pterygoid located_entirely_anterior_to_the_anterior_process_of_the_periotic extending_on_to_the_anterior_process_of_the_periotic;
{127 Shape_of_pterygoid_hamulus finger-like expanded_into_a_dorsoventrally_flattened_plate_flooring_the_pterygoid_sinus_fossa triangular_and_wing-like reduced_in_size_or_almost_absent;
{128 Position_of_pterygoid_hamuli_in_ventral_view located_directly_adjacent_to_the_sagittal_plane_and_almost_contacting_each_other well_separated_from_each_other;
{129 Position_of_foramen_pseudovale foramen_located_within_squamosal_or_between_squamosal_and_pterygoid_and_opening_anterolaterally_or_laterally as_state_0_but_with_foramen_opening_posteriorly foramen_lies_within_pterygoid;
{130 Foramen_pseudovale_raised_above_more_lateral_portions_of_squamosal_in_ventral_view absent present;
{131 Fossa_on_squamosal_for_reception_of_sigmoid_process_of_tympanic_bulla present absent_or_poorly_defined;
{132 Base_of_postglenoid_process_in_ventral_view in_transverse_line_with_or_located_posterior_to_the_posterior_half_of_the_tympanic_bulla in_transverse_line_with_the_anteroposterior_centre_of_the_tympanic_bulla in_transverse_line_with_or_located_anterior_to_the_anterior_half_of_the_tympanic_bulla;
{133 Ventral_border_of_sagittal_part_of_vomer_(nasal_septum)_in_ventral_view posteriormost_portion_projects_beyond_the_posterior_border_of_the_palatines_and_is_visible_in_ventral_view completely_covered_by_palatines;
{134 Basioccipital_crest narrow_transversely wide_and_bulbous;
{135 Lateral_border_of_basioccipital_crest_in_ventral_view straight concave;
{136 Orientation_of_basioccipital_crests_in_ventral_view diverging_posteriorly parallel_or_subparallel_with_no_angle_formed;
{137 Ventromedial_corner_of_paroccipital_process_in_posterior_view located_more_ventrally_than_the_basioccipital_crest level_with_or_more_dorsal_than_the_basioccipital_crest;
{138 Posteriormost_point_of_exoccipital_in_dorsal_view located_more_anteriorly_than_posterior_edge_of_occipital_condyle level_with_or_posterior_to_posterior_edge_of_condyle;
{139 Outline_of_stylohyal_in_cross_section cylindrical flattened;
{140 Orientation_of_thyrohyal_in_dorsal_or_ventral_view oriented_posteriorly oriented_laterally;
{141 Shape_of_thyrohyal cylindrical flattened_and_wing-like plate-like;
{142 Ankylosed_basihyal_and_thyrohyals absent present;
{143 Dorsal_and_medial_elongation_of_pars_cochlearis_towards_cranial_cavity absent present as_state_1,_but_with_only_the_anterior_side_of_the_pars_cochlearis_being_elongated;
{144 Attachment_of_anterior_process_to_pars_cochlearis absent present;
{145 Anterior_process_of_periotic_in_lateral_view squared_off_or_rounded triangular anterior_border_of_process_is_two-bladed_and_L-shaped;
{146 Shape_of_anteroventral_angle_of_anterior_process_of_periotic_in_medial_or_lateral_view rounded_or_forms_a_relatively_blunt_angle slender_and_tapering_to_a_point;
{147 Ventral_edge_of_anterior_process_of_periotic_in_medial_view at_the_same_level_or_dorsal_to_ventral_edge_of_pars_cochlearis ventral_to_ventral_profile_of_pars_cochlearis;
{148 Dorsal_deflection_of_anterodorsal_corner_of_anterior_process absent present;
{149 Anterior_process_transversely_compressed_and_blade-like absent present;
{150 Length_of_anterior_process_of_periotic shorter_than_the_anteroposterior_length_of_the_pars_cochlearis,_as_measured_from_the_anterior_border_of_the_pars_cochlearis_to_the_medial_border_of_the_fenestra_rotunda same_length_or_longer_than_the_pars_cochlearis;
{151 Anteroexternal_sulcus forms_an_oblique_or_vertical_groove_on_lateral_side_of_anterior_process,_immediately_anterior_to_lateral_tuberosity absent;
{152 Pyramidal_process absent present;
{153 Articulation_of_anterior_process_of_periotic_and_tympanic_bulla accessory_ossicle_of_tympanic_bulla_contacts_fovea_epitubaria_on_the_anterior_process_of_the_periotic accessory_ossicle_fused_to_periotic_but_still_clearly_defined_anteriorly accessory_ossicle_or_homologous_region_fused_to_periotic;
{154 Anterior_bullar_facet present absent;
{155 Lateral_tuberosity_of_anterior_process absent_or_relatively_small_and_rounded well-developed_and_distinctly_triangular hypertrophied_and_blade-like forms_a_distinct_shelf;
{156 Position_of_lateral_tuberosity situated_posterolateral_to_anterior_pedicle_of_tympanic_bulla_or_fovea_epitubaria situated_lateral_or_anterolateral_to_anterior_pedicle_of_tympanic_bulla_or_fovea_epitubaria;
{157 Body_of_periotic_lateral_to_pars_cochlearis_hypertrophied absent present_laterally_and_ventrally present_laterally_only;
{158 Mallear_fossa well_excavated_and_possessing_a_clearly_defined_rim present_only_as_a_depression_with_diffuse_edges;
{159 Distinct_ridge_delimiting_insertion_surface_of_tensor_tympani_on_medial_side_of_anterior_process absent absent_but_insertion_surface_distinctly_excavated present;
{160 Dorsal_extension_of_attachment_area_for_tensor_tympani_on_medial_side_of_anterior_process absent_or_indistinct present_as_a_deeply_excavated_canal;
{161 Anteromedial_corner_of_pars_cochlearis_in_ventral_view developed_as_a_rounded,_anteroposterior_ridge angular_and_projecting_medially smooth_and_rounded;
{162 Promontorial_groove_on_medial_side_of_pars_cochlearis present,_but_relatively_shallow present_and_deeply_excavated present_and_forming_a_distinct_constriction,_separating_a_smooth_and_rounded_ventral_portion_of_the_pars_cochlearis_from_a_flattened_and_striated_dorsal_one absent;
{163 Caudal_tympanic_process_in_posteromedial_view well_separated_from_crista_parotica narrow_separation_or_contact;
{164 Posteromedial_corner_of_pars_cochlearis_medial_to_fenestra_rotunda rounded_and_level_with_fenestra_rotunda inflated_and_projecting_posteriorly_beyond_fenestra_rotunda;
{165 Morphology_of_caudal_tympanic_process developed_as_a_posteriorly_extending_triangular_shelf as_state_0,_but_with_the_ventral_border_bulging_ventrally as_state_0,_but_pointing_posterodorsally developed_as_a_robust,_ventrally_directed_projection absent_or_poorly_developed;
{166 Elongate_lobe_and_fossa_extending_posteromedially_from_fenestra_ovalis_in_ventral_view absent present;
{167 Anteroposterior_alignment_of_proximal_opening_of_facial_canal,_internal_acoustic_meatus_and_aperture_for_cochlear_aqueduct present absent;
{168 Anteroposterior_alignment_of_aperture_for_cochlear_aqueduct_and_aperture_for_vestibular_aqueduct absent present;
{169 Prominent_septum_dividing_foramina_for_vestibular_and_cochlear_nerves_within_internal_acoustic_meatus present absent;
{170 Shape_of_aperture_for_cochlear_aqueduct round_with_sharply_defined_dorsal_margins slit-like;
{171 Size_of_aperture_for_cochlear_aqueduct smaller_than_aperture_for_vestibular_aqueduct approximately_the_same_size;
{172 Aperture_for_cochlear_aqueduct_and_fenestra_rotunda separate confluent;
{173 Superior_process present_as_a_distinct_crest_forming_the_lateral_wall_of_the_suprameatal_fossa the_lateral_border_of_the_suprameatal_fossa_is_low_and_not_clearly_defined;
{174 Suprameatal_area_hypertrophied absent present;
{175 Development_of_crista_transversa depressed_well_below_the_rim_of_the_internal_acoustic_meatus well_developed_and_reaching_the_cerebral_surface_of_the_pars_cochlearis;
{176 Morphology_of_crista_transversa developed_as_a_septum_of_varying_thickness proximal_opening_of_facial_canal_is_widely_separated_from_internal_acoustic_meatus_and_connected_to_the_latter_via_a_distinct_sulcus;
{177 Hiatus_Fallopii absent_or_small_opening_located_anterior_or_anteroventral_to_proximal_opening_of_facial_canal as_state_0,_but_with_the_hiatus_Fallopii_being_well_developed_and_large anterior_border_of_proximal_opening_of_facial_canal_is_continuous_with_the_hiatus_Fallopii_and_shaped_like_a_fissure;
{178 Size_of_proximal_opening_of_facial_canal no_more_than_half_the_size_of_the_internal_acoustic_meatus more_than_half_the_size_of_the_internal_acoustic_meatus;
{179 Squamosal_flange_located_posterior_to_lateral_tuberosity absent present;
{180 Articulation_surfaces_on_posterior_processes_of_tympanic_bulla_and_periotic unfused fused_in_adults_to_form_compound_posterior_process;
{181 Facial_sulcus_on_compound_posterior_process ventrally_open partially_or_entirely_floored_by_a_posteroventral_flange as_state_1,_but_with_the_posteroventral_flange_being_markedly_enlarged;
{182 Position_of_facial_sulcus_on_compound_posterior_process_in_ventral_view facial_sulcus_is_posteriorly_open_and_runs_close_to_or_along_the_posterior_border_of_the_compound_posterior_process facial_sulcus_located_centrally_on_the_ventral_surface_of_the_compound_posterior_process_and_posteriorly_bounded_by_a_distinct_ridge;
{183 Orientation_of_compound_posterior_process_in_ventral_view,_with_periotic_being_in_situ oriented_posterolaterally_with_respect_to_the_longitudinal_axis_of_the_anterior_process_of_the_periotic oriented_at_a_right_angle_to_the_axis_of_the_anterior_process;
{184 Shape_of_compound_posterior_process cylindrical_or_slightly_conical short_and_stocky flattened_anteroposteriorly forms_a_distinct_plug;
{185 Exposure_of_compound_posterior_process_on_lateral_skull_wall external_surface_of_compound_posterior_process_is_absent_or_poorly_defined external_surface_is_present_but_distinct_from_lateral_skull_wall external_surface_is_expanded_and_firmly_integrated_into_the_lateral_skull_wall as_state_2,_but_with_the_external_surface_of_the_compound_posterior_process_being_concave_and_defined_by_a_distinc…
{186 Bony_texture_of_ventral_surface_of_compound_posterior_process massive fibrous;
{187 Neck_of_compound_posterior_process_markedly_constricted absent present;
{188 Anterior_border_of_bulla_in_dorsal_or_ventral_view obliquely_truncated squared rounded pointed;
{189 Anterior_portion_of_bulla_transversely_wider_than_posterior_portion_in_ventral_view absent present;
{190 In_situ_orientation_of_main_axes_of_tympanic_bullae_in_ventral_view diverging_posteriorly parallel diverging_anteriorly;
{191 Position_of_dorsal_origin_of_lateral_furrow located_along_posterior_two_thirds_of_the_anteroposterior_length_of_the_bulla located_at_roughly_one_third_of_the_anteroposterior_length_of_the_bulla;
{192 Orientation_of_lateral_furrow_in_lateral_view ventral distinctly_anteroventral;
{193 Orientation_of_ventral_keel_of_lateral_lobe_of_bulla faces_ventrally faces_ventromedially_or_medially;
{194 Anteroposterior_outline_of_lateral_lobe_or_main_ridge_of_bulla concave straight_or_convex;
{195 Position_of_involucral_ridge_in_dorsal_view coincident_with_medial_edge_of_the_bulla laterally_retracted;
{196 Sigmoid_process_deflected_laterally_in_anterior_or_posterior_view absent present as_state_1,_but_with_the_sigmoid_process_being_nearly_horizontal;
{197 Dorsomedial_corner_of_sigmoid_process_in_anterior_view separated_from_the_pedicle_of_the_malleus confluent_with_the_pedicle_of_the_malleus;
{198 Ventral_margin_of_sigmoid_process_in_lateral_view present absent,_with_the_lateral_margin_of_the_sigmoid_process_turning_smoothly_into_a_sulcus_on_the_lateral_side_of_the_bulla;
{199 Shape_of_conical_process_in_lateral_view well_developed_and_dorsally_convex reduced_to_a_low_ridge_or_absent;
{200 Elliptical_foramen present absent;
{201 Medial_lobe_of_tympanic_bulla present_as_distinct_lobe_and_transversely_wider_than_its_lateral_counterpart present_but_subequal_in_width_to_the_lateral_lobe_or_smaller absent_or_indistinct;
{202 Crest_connecting_medial_and_lateral_lobes_of_tympanic_bulla_in_posterior_view present absent;
{203 Anteriormost_point_of_involucral_ridge extends_anteriorly_to_form_the_anteriormost_point_of_the_bulla in_line_with_or_posterior_to_the_anterior_border_of_the_bulla;
{204 Dorsolateral_surface_of_involucrum divided_into_a_low_anterior_and_an_elevated_posterior_portion,_separated_by_a_clearly_defined_step forms_a_continuous_rim;
{205 Transverse_creases_on_dorsal_surface_of_involucrum poorly_developed_or_absent well_defined_and_deep;
{206 Ridge_on_inside_of_bulla extends_laterally_from_involucrum_and_partially_divides_cavum_tympani_into_anterior_and_posterior_portions absent;
{207 Development_of_tympanic_sulcus developed_as_a_faint_line forms_a_distinct_crest_or_sulcus;
{208 Outline_and_position_of_tympanic_sulcus forms_a_semicircular_and_ventrally_curved_line_well_separated_from_the_intersection_of_the_conical_and_sigmoid_processes forms_a_roughly_horizontal_line_at_or_close_to_the_level_of_the_intersection_of_the_conical_and_sigmoid_processes;
{209 Anteromedial_portion_of_ventral_surface_of_tympanic_bulla transversely_convex distinctly_flattened_or_slightly_concave;
{210 Anterolateral_corner_of_bulla broadly_rounded inflated_and_forming_a_distinct_lobe flattened;
{211 Anterolateral_ridge_or_shelf absent present;
{212 Position_of_posterior_pedicle_of_tympanic_bulla_in_dorsal_view situated_at_or_near_the_posterior_border_of_the_bulla located_far_anterior_to_the_posterior_end_of_the_bulla;
{213 Posterior_mandibular_cheek_teeth oriented_vertically_or_anteriorly reclined_posteriorly;
{214 Medial_surface_of_central_part_of_mandible similar_to_lateral_surface distinctly_flattened_relative_to_lateral_surface;
{215 Dorsomedial_surface_of_posterior_portion_of_mandibular_body flat_or_convex distinctly_excavated;
{216 Mandibular_symphysis sutured_or_fused unsutured;
{217 Outline_of_posterior_portion_of_mandible_in_dorsal_or_ventral_view follows_a_straight_line_or_simple_curve sigmoidal_owing_to_a_laterally_reflexed_neck_and_condyle;
{218 Mandibular_body_in_dorsal_view bowed_medially straight bowed_laterally,_but_with_curvature_mainly_confined_to_anterior_portion_of_mandible evenly_bowed_laterally;
{219 Anterior_extremity_of_mandible vertical_or_slightly_twisted,_with_the_ventral_edge_shifted_medially apex_of_mandible_shifted_to_an_almost_horizontal_position;
{220 Mandibular_body_in_medial_or_lateral_view height_of_ramus_remains_roughly_constant_throughout arched_dorsally increases_in_height_anteroposteriorly dorsoventrally_constricted_near_the_centre decreasing_in_height_anteroposteriorly,_with_the_anteriormost_portion_being_distinctly_expanded;
{221 Height_of_mandibular_foramen dorsoventral_height_approximately_that_of_the_horizontal_ramus,_thus_forming_a_mandibular_fossa dorsoventral_height_about_half_that_of_the_horizontal_ramus_or_less;
{222 Anterior_border_of_mandibular_foramen rounded sharply_triangular;
{223 Dorsal_border_of_mandibular_foramen_projected_medially_and_developed_into_a_roof absent present;
{224 Satellite_process absent_or_limited_to_a_low_rugosity present;
{225 Ridge_on_posteromedial_portion_of_coronoid_process_running_close_and_parallel_to_its_posterior_border absent present;
{226 Relative_position_of_anterior_border_of_mandibular_foramen in_line_with_coronoid_process posterior_to_coronoid_process;
{227 Subcondylar_furrow absent_or_extremely_shallow present_as_a_well-defined_groove_medially_only as_state_1,_but_with_the_dorsal_border_of_the_furrow_being_accentuated_by_a_medially_well-developed_condyle extends_across_the_posterior_surface_of_the_condyle,_separating_it_from_the_angular_process_both_medially_and_laterally;
{228 Coronoid_process_in_lateral_or_medial_view forms_a_broad_plate distinctly_triangular shaped_like_a_finger_and_pointing_posteriorly;
{229 Shape_of_coronoid_process_(if_triangular)_in_lateral_or_medial_view sharply_triangular_and_about_as_high_dorsoventrally_as_long_anteroposteriorly bluntly_triangular_and_considerably_longer_than_high;
{230 Anterior_outline_of_coronoid_process vertical bent_laterally;
{231 Postcoronoid_elevation absent present;
{232 Development_of_angular_process_in_medial_view hollowed_out robust;
{233 Anteroposterior_position_of_angular_process located_below_the_condyle,_or_slightly_anterior projects_posteriorly_beyond_the_condyle;
{234 Angular_process_deflected_ventrally absent present;
{235 Fossa_on_medial_side_of_angular_process absent present;
{236 Orientation_of_articular_surface_of_mandibular_condyle posterior posterodorsal dorsal,_with_the_condyle_being_confluent_with_a_dorsoventrally_expanded_angular_process dorsal,_with_the_condyle_being_larger_than_and_clearly_offset_from_the_angular_process;
{237 Sulcus_for_attachment_of_mylohyoid_muscle_on_ventromedial_surface_of_mandible absent present;
{238 Height_of_transverse_process_of_atlas_at_base more_than_half_the_height_of_the_articular_surface equal_to_half_the_height_of_the_articular_surface_or_less;
{239 Foramen_transversarium_in_axis absent present;
{240 Development_of_parapophysis_and_diapophysis_on_axis_in_anterior_or_posterior_view parapophysis_considerably_more_robust_than_diapophysis parapophysis_and_diapophysis_are_similar_in_size;
{241 Cervical_vertebrae separate partially_fused_starting_from_the_axis completely_fused;
{242 Parapophysis_on_seventh_cervical_vertebra present absent;
{243 Centra_of_cervical_vertebrae_in_anterior_or_posterior_view rounded squared;
{244 Orientation_of_transverse_processes_of_anterior_lumbar_vertebrae_in_anterior_or_posterior_view oriented_distinctly_ventrolaterally oriented_slightly_ventrolaterally_or_subhorizontally oriented_laterally_and_horizontally;
{245 Outline_of_transverse_processes_of_lumbar_vertebrae_in_anterior_or_posterior_view flattened_or_slightly_thickened robust_and_triangular,_with_a_dorsoventrally_thickened_base_reaching_up_to_the_ventral_border_of_the_neural_arch;
{246 Apices_of_neural_spines_of_posterior_thoracic_and_anterior_lumbar_vertebrae_anteroposteriorly_expanded_and_squared_off absent present;
{247 Number_of_lumbar_vertebrae more_than_12 10_to_12 fewer_than_10;
{248 Metapophyses_on_posterior_thoracic_and_anterior_lumbar_vertebrae_in_lateral_view oriented_dorsally oriented_anterodorsally_or_anteriorly;
{249 Sternum composed_of_several_bones composed_of_one_bone;
{250 Posterior_ribs_transversely_expanded absent present;
{251 Outline_of_central_ribs_in_lateral_view evenly_curved sigmoidal;
{252 Proportions_of_scapula anteroposterior_length_of_scapula_approximately_equals_or_is_less_than_its_maximum_dorsoventral_height maximum_anteroposterior_length_clearly_exceeds_its_maximum_dorsoventral_height;
{253 Coracoid_process_of_scapula present absent;
{254 Acromion_process_of_scapula present absent;
{255 Supraspinous_fossa_of_scapula present absent_or_nearly_absent,_with_acromion_process_located_near_anterior_edge_of_scapula;
{256 Deltoid_crest_of_humerus present_as_a_distinct_crest absent_or_reduced_to_a_variably_developed_rugosity;
{257 Humerus longer_than_or_roughly_the_same_length_as_radius_and_ulna distinctly_shorter_than_radius_and_ulna;
{258 Orientation_of_humeral_head_in_medial_or_lateral_view angled vertical;
{259 Distal_portion_of_humerus_in_medial_or_lateral_view distal_epiphysis_narrower_than_shaft distal_epiphysis_equal_to_or_flared_compared_to_shaft;
{260 Articulation_facet_for_radius_on_humerus_in_medial_or_lateral_view radial_and_ulnar_facets_are_subequal_in_size radial_facet_is_distinctly_larger_than_ulnar_facet,_excluding_the_olecranon;
{261 Olecranon_process present_as_a_distinct_process absent;
{262 Manus pentadactyl tetradactyl;
{263 Femur present_as_a_relatively_well-developed_bone absent_or_reduced_to_a_barely_recognisable_lump_with_an_extremely_rough_surface_texture;
{264 Tibia present absent;
{265 Ventral_throat_grooves absent present_and_terminate_well_anterior_to_umbilicus present_and_extend_to_umbilicus;
{266 Ventral_throat_pouch absent present;
{267 Tongue muscular reduced_and_predominantly_connective_tissue;
{268 Temporomandibular_joint synovial fibrocartilagenous_mass_originates_in_the_glenoid_fossa_and_envelopes_the_mandibular_condyle;
{269 Longitudinal_ridges_on_rostrum absent_or_indistinct single_median_ridge three_longitudinal_ridges;
{270 Dorsal_fin present_as_fin_or_dorsal_hump absent;
{271 Chromosome_number 42 44;
;
ccode	+ 0 3 4 23 32 44 46 50 68 89 97 110 115 118 125 132 153 181 185 190 196 201 218 227 241 244 247 269 *;
tread
(3 (44 (28 (41 ((19 (18 20)) ((15 17) (21 62)))))))*
;
proc /;
comments 0
;
