# Supplementary material for: A new species of Middle Miocene baleen whale from the Nupinai Group, Hikatagawa Formation of Hokkaido, Japan
Source: PeerJ. 2018 Jun 26;6:e4934. doi: 10.7717/peerj.4934 (PMC6025157; doi:10.7717/peerj.4934)
Supplement: Supplemental Information 5 [file peerj-06-4934-s005.tre]

tread 'tree(s) from TNT, for data in C:\windows\profiles\tanakayoshi\Desktop\supplenemtary_data_2.tnt'
(0 ((1 (2 3 ))(33 (57 (((((72 (5 (4 6 )))(45 46 ))(34 68 ))(76 (54 (58 73 ))))((74 ((89 ((59 (7 94 ))((8 (((61 (23 ((77 (9 (16 (71 (((15 17 )(21 ((24 62 )(38 (60 86 )))))(19 (18 20 )))))))(22 (47 (40 41 ))))))(82 91 ))((90 (55 (((30 (10 65 ))((85 ((29 (28 67 ))(70 (51 (50 (49 52 ))))))(63 64 )))(48 (31 (27 (32 56 )))))))(36 87 ))))(37 (75 (53 (35 (81 (((78 95 )(80 88 ))(79 84 ))))))))))(69 (83 (26 (14 (25 ((12 (11 13 ))(42 (43 44 ))))))))))(66 (92 (39 93 )))))))))*
(0 ((1 (2 3 ))(33 (76 (57 (((((72 (6 (4 5 )))(45 46 ))(34 68 ))(54 (58 73 )))((74 ((89 ((59 (7 94 ))((8 (((23 (61 ((77 (9 (16 (71 (((15 17 )(21 ((24 62 )(38 (60 86 )))))(19 (18 20 )))))))(22 (47 (40 41 ))))))(82 91 ))(37 (((35 (78 95 ))(81 ((79 84 )(80 88 ))))(53 75 )))))((90 (55 (48 (((30 (10 65 ))((85 ((29 (28 67 ))(70 (50 (52 (49 51 ))))))(63 64 )))(31 (32 (27 56 )))))))(36 87 )))))(69 (83 (26 (14 (25 ((11 (12 13 ))(42 (43 44 ))))))))))(66 (92 (39 93 ))))))))))*
(0 ((1 (2 3 ))(33 (57 (((((72 (6 (4 5 )))(45 46 ))(34 68 ))(76 (54 (58 73 ))))((74 ((89 ((59 (7 94 ))((8 (((23 (61 ((77 (9 (16 (71 (((15 17 )(21 ((24 62 )(38 (60 86 )))))(19 (18 20 )))))))(22 (47 (40 41 ))))))(37 (82 91 )))(((35 (78 95 ))(81 ((79 84 )(80 88 ))))(53 75 ))))((90 (55 (48 (((30 (10 65 ))((85 ((29 (28 67 ))(70 (51 (50 (49 52 ))))))(63 64 )))(31 (56 (27 32 )))))))(36 87 )))))(69 (83 (26 (14 (25 ((13 (11 12 ))(42 (43 44 ))))))))))(66 (92 (39 93 )))))))))*
(0 ((1 (2 3 ))((57 (((((72 (6 (4 5 )))(45 46 ))(34 68 ))(54 (58 73 )))((74 ((89 (((8 (94 (7 59 )))(37 (75 (53 ((35 81 )(((78 95 )(80 88 ))(79 84 )))))))(((23 (61 ((77 (9 (16 (71 (((15 17 )(21 ((24 62 )(38 (60 86 )))))(19 (18 20 )))))))(22 (47 (40 41 ))))))(82 91 ))((90 (55 (48 (((30 (10 65 ))(85 (63 64 )))((31 (56 (27 32 )))(29 ((28 67 )(70 (50 (52 (49 51 )))))))))))(36 87 )))))(69 (83 (26 (14 (25 ((13 (11 12 ))(42 (43 44 ))))))))))(66 (92 (39 93 ))))))(33 76 ))))*
(0 ((1 (2 3 ))(33 (57 (((((72 (6 (4 5 )))(45 46 ))(34 68 ))(76 (54 (58 73 ))))((74 ((89 ((59 (7 94 ))((8 (((23 (61 ((77 (9 (16 (71 (((15 17 )(21 ((24 62 )(38 (60 86 )))))(19 (18 20 )))))))(22 (47 (40 41 ))))))(82 91 ))((90 (55 (((30 (10 65 ))((85 ((29 (28 67 ))(70 (50 (52 (49 51 ))))))(63 64 )))(48 (31 (56 (27 32 )))))))(36 87 ))))(37 (75 (53 (35 (81 (((78 95 )(80 88 ))(79 84 ))))))))))(69 (83 (26 (14 (25 ((13 (11 12 ))(42 (43 44 ))))))))))(66 (92 (39 93 )))))))))*
(0 ((1 (2 3 ))(33 (57 (((((72 (6 (4 5 )))(45 46 ))(34 68 ))(76 (54 (58 73 ))))((74 ((89 ((59 (7 94 ))((8 (((23 (61 ((60 (16 ((9 77 )(71 (((15 17 )(21 ((24 62 )(38 86 ))))(19 (18 20 )))))))(22 (47 (40 41 ))))))(82 91 ))((90 (55 (((30 (10 65 ))((85 ((29 (28 67 ))(70 (51 (50 (49 52 ))))))(63 64 )))(48 (31 (32 (27 56 )))))))(36 87 ))))(37 (75 (53 ((35 81 )((78 95 )((79 84 )(80 88 ))))))))))(69 (83 (26 (14 (25 (42 ((13 (11 12 ))(43 44 ))))))))))(66 (92 (39 93 )))))))))*
(0 (33 (57 (((76 ((1 (2 3 ))(54 (58 73 ))))(((72 (5 (4 6 )))(45 46 ))(34 68 )))((74 ((89 ((59 (7 94 ))((8 (((61 (23 ((77 ((9 16 )(71 (((15 17 )(21 ((24 62 )(38 (60 86 )))))(19 (18 20 ))))))(22 (47 (40 41 ))))))(82 91 ))(36 (87 (90 (55 (48 (((30 (10 65 ))(85 (63 64 )))((31 (56 (27 32 )))(29 ((28 67 )(70 (50 (49 (51 52 )))))))))))))))(37 (75 (53 (35 (81 (((78 95 )(80 88 ))(79 84 ))))))))))(69 (83 (26 (14 (25 ((11 (12 13 ))(42 (43 44 ))))))))))(66 (92 (39 93 ))))))))*
(0 (33 (57 (((76 ((1 (2 3 ))(54 (58 73 ))))(((72 (6 (4 5 )))(45 46 ))(34 68 )))((74 ((89 ((59 (7 94 ))((8 (37 (75 (53 (35 (81 ((78 (95 (80 88 )))(79 84 ))))))))(((23 (61 (9 (60 ((77 (16 (71 (((15 17 )(21 (62 (38 (24 86 )))))(19 (18 20 ))))))(22 (47 (40 41 ))))))))(82 91 ))((90 (55 (48 (((30 (10 65 ))(85 (63 64 )))((31 (56 (27 32 )))(29 ((28 67 )(70 ((49 52 )(50 51 ))))))))))(36 87 ))))))(69 (83 (26 (14 (25 ((11 (12 13 ))(42 (43 44 ))))))))))(66 (92 (39 93 ))))))))*
(0 (33 (57 (((76 ((1 (2 3 ))(54 (58 73 ))))(((72 (6 (4 5 )))(45 46 ))(34 68 )))((74 ((89 ((59 (7 94 ))((((8 ((((35 (78 95 ))(81 ((79 84 )(80 88 ))))(53 75 ))(37 (82 91 ))))(23 (61 ((60 (16 ((9 77 )(71 (((15 17 )(21 ((24 62 )(38 86 ))))(19 (18 20 )))))))(22 (47 (40 41 )))))))(36 87 ))(90 (55 (48 (((30 (10 65 ))(85 (63 64 )))((31 (56 (27 32 )))(29 ((28 67 )(70 (51 (50 (49 52 ))))))))))))))(69 (83 (26 (14 (25 (42 ((13 (11 12 ))(43 44 ))))))))))(66 (92 (39 93 ))))))))*
(0 (33 (57 (((76 ((1 (2 3 ))(54 (58 73 ))))(((72 (6 (4 5 )))(45 46 ))(34 68 )))((74 ((89 ((59 (7 94 ))((8 (((23 (61 ((60 (16 ((9 77 )(71 (((15 17 )(21 ((24 62 )(38 86 ))))(19 (18 20 )))))))(22 (47 (40 41 ))))))(82 91 ))(36 (87 (90 (55 (48 (((30 (10 65 ))(85 (63 64 )))((31 (56 (27 32 )))(29 ((28 67 )(70 (51 (50 (49 52 )))))))))))))))(37 (75 (53 (35 (81 (95 (78 ((79 84 )(80 88 ))))))))))))(69 (83 (26 (14 (25 (42 ((13 (11 12 ))(43 44 ))))))))))(66 (92 (39 93 ))))))))*
(0 (33 (57 (((76 ((1 (2 3 ))(54 (58 73 ))))(((72 (6 (4 5 )))(45 46 ))(34 68 )))((74 ((89 ((59 (7 94 ))((8 (((23 (61 ((60 (16 ((9 77 )(71 (((15 17 )(21 ((24 62 )(38 86 ))))(19 (18 20 )))))))(22 (47 (40 41 ))))))(82 91 ))(36 (87 (90 (55 (48 (((30 (10 65 ))(85 (63 64 )))((31 (56 (27 32 )))(29 ((28 67 )(70 (51 (50 (49 52 )))))))))))))))(37 (75 (53 (35 (81 (((78 95 )(80 88 ))(79 84 ))))))))))(69 (83 (26 (14 (25 ((13 (11 12 ))(42 (43 44 ))))))))))(66 (92 (39 93 ))))))))*
(0 (33 (57 (((76 ((1 (2 3 ))(54 (58 73 ))))(((72 (6 (4 5 )))(45 46 ))(34 68 )))((74 ((89 ((59 (7 94 ))((8 (((23 (61 ((60 (16 ((9 77 )(71 (((15 17 )(21 ((24 62 )(38 86 ))))(19 (18 20 )))))))(22 (47 (40 41 ))))))(82 91 ))(36 (87 (90 (55 ((((30 (10 65 ))(48 85 ))((31 (56 (27 32 )))(29 ((28 67 )(70 (51 (50 (49 52 ))))))))(63 64 ))))))))(37 (75 (53 (35 (81 ((78 (95 (80 88 )))(79 84 ))))))))))(69 (83 (26 (14 (25 (42 ((13 (11 12 ))(43 44 ))))))))))(66 (92 (39 93 ))))))))*
(0 (33 (57 (((76 ((1 (2 3 ))(54 (58 73 ))))(((72 (6 (4 5 )))(45 46 ))(34 68 )))((74 ((89 ((59 (7 94 ))((8 (((61 (23 ((60 (16 ((9 77 )(71 (((15 17 )(21 ((24 62 )(38 86 ))))(19 (18 20 )))))))(22 (47 (40 41 ))))))(82 91 ))((90 (55 (48 (((30 (10 65 ))(85 (63 64 )))((31 (32 (27 56 )))(29 ((28 67 )(70 (50 (52 (49 51 )))))))))))(36 87 ))))(37 (75 (53 ((35 81 )((78 95 )((79 84 )(80 88 ))))))))))(69 (83 (26 (14 (25 ((11 (12 13 ))(42 (43 44 ))))))))))(66 (92 (39 93 ))))))))*
(0 (33 (57 (((76 ((1 (2 3 ))(54 (58 73 ))))(((72 (6 (4 5 )))(45 46 ))(34 68 )))((74 ((89 ((59 (7 94 ))((8 (((61 (23 ((60 (16 ((9 77 )(71 (((15 17 )(21 ((24 62 )(38 86 ))))(19 (18 20 )))))))(22 (47 (40 41 ))))))(82 91 ))((90 (55 (48 (((30 (10 65 ))(85 (63 64 )))((31 (32 (27 56 )))(29 ((28 67 )(70 (50 (52 (49 51 )))))))))))(36 87 ))))(37 (75 (53 ((35 81 )((78 95 )((79 84 )(80 88 ))))))))))(69 (83 (26 (14 (25 (42 ((13 (11 12 ))(43 44 ))))))))))(66 (92 (39 93 ))))))))*
(0 (33 (57 (((76 ((1 (2 3 ))(54 (58 73 ))))(((72 (6 (4 5 )))(45 46 ))(34 68 )))((74 ((89 ((59 (7 94 ))((8 (((23 (61 ((60 ((9 77 )(16 (71 (((15 17 )(21 ((24 62 )(38 86 ))))(19 (18 20 )))))))(22 (47 (40 41 ))))))(82 91 ))((90 (55 (48 (((30 (10 65 ))(85 (63 64 )))((31 (56 (27 32 )))(29 ((28 67 )(70 (50 (52 (49 51 )))))))))))(36 87 ))))(37 (75 (53 ((35 81 )((95 (78 (80 88 )))(79 84 )))))))))(69 (83 (26 (14 (25 (42 ((13 (11 12 ))(43 44 ))))))))))(66 (92 (39 93 ))))))))*
(0 (33 (57 (((76 ((1 (2 3 ))(54 (58 73 ))))(((72 (6 (4 5 )))(45 46 ))(34 68 )))((74 ((89 ((59 (7 94 ))((8 (((23 (61 ((60 (16 ((9 77 )(71 (((15 17 )(21 ((24 62 )(38 86 ))))(19 (18 20 )))))))(22 (47 (40 41 ))))))(82 91 ))((90 (55 (48 (((30 (10 65 ))(85 (63 64 )))((31 (32 (27 56 )))(29 ((28 67 )(70 (50 (52 (49 51 )))))))))))(36 87 ))))(37 (75 (53 ((35 81 )((78 95 )((79 84 )(80 88 ))))))))))(69 (83 (26 (14 (25 (42 ((13 (11 12 ))(43 44 ))))))))))(66 (92 (39 93 ))))))))*
(0 ((1 (2 3 ))((57 (((((72 (6 (4 5 )))(45 46 ))(34 68 ))(54 (58 73 )))((74 ((89 ((59 (7 94 ))((8 (37 (75 (53 ((35 81 )((95 (78 (80 88 )))(79 84 )))))))(((23 (61 ((60 (16 ((9 77 )(71 (((15 17 )(21 ((24 62 )(38 86 ))))(19 (18 20 )))))))(22 (47 (40 41 ))))))(82 91 ))((90 (55 (48 (((30 (10 65 ))(85 (63 64 )))((31 (32 (27 56 )))(29 ((28 67 )(70 (50 (49 (51 52 )))))))))))(36 87 ))))))(69 (83 (26 (14 (25 (42 ((11 (12 13 ))(43 44 ))))))))))(66 (92 (39 93 ))))))(33 76 ))))*
(0 ((1 (2 3 ))(76 (33 (57 (((((72 (6 (4 5 )))(45 46 ))(34 68 ))(54 (58 73 )))((74 ((89 ((59 (7 94 ))((8 (((61 (23 ((60 (16 ((9 77 )(71 (((15 17 )(21 ((24 62 )(38 86 ))))(19 (18 20 )))))))(22 (47 (40 41 ))))))(82 91 ))((90 (55 ((((30 (10 65 ))(48 85 ))((31 (56 (27 32 )))(29 ((28 67 )(70 (50 (49 (51 52 ))))))))(63 64 ))))(36 87 ))))(37 (75 (53 (((95 (35 81 ))(79 84 ))(78 (80 88 )))))))))(69 (83 (26 (14 (25 ((11 (12 13 ))(42 (43 44 ))))))))))(66 (92 (39 93 ))))))))))*
(0 ((1 (2 3 ))((57 (((((72 (6 (4 5 )))(45 46 ))(34 68 ))(54 (58 73 )))((74 ((89 ((59 (7 94 ))((8 (37 (75 (53 (((95 (35 81 ))(79 84 ))(78 (80 88 )))))))(((61 (23 ((60 (16 ((9 77 )(71 (((15 17 )(21 ((24 62 )(38 86 ))))(19 (18 20 )))))))(22 (47 (40 41 ))))))(82 91 ))((90 (55 (48 (((30 (10 65 ))(85 (63 64 )))((31 (56 (27 32 )))(29 ((28 67 )(70 (50 (49 (51 52 )))))))))))(36 87 ))))))(69 (83 (26 (14 (25 ((11 (12 13 ))(42 (43 44 ))))))))))(66 (92 (39 93 ))))))(33 76 ))))*
(0 ((1 (2 3 ))((57 (((((72 (6 (4 5 )))(45 46 ))(34 68 ))(54 (58 73 )))(((89 ((59 (7 94 ))((8 (37 (75 (53 (35 (81 (95 (78 ((79 84 )(80 88 ))))))))))(((23 (61 ((60 (16 ((9 77 )(71 (((15 17 )(21 ((24 62 )(38 86 ))))(19 (18 20 )))))))(22 (47 (40 41 ))))))(82 91 ))((90 (55 (48 (((30 (10 65 ))(85 (63 64 )))((31 (32 (27 56 )))(29 ((28 67 )(70 ((49 52 )(50 51 ))))))))))(36 87 ))))))(74 (69 (83 (26 (14 (25 ((11 (12 13 ))(42 (43 44 ))))))))))(66 (92 (39 93 ))))))(33 76 ))))*
(0 ((1 (2 3 ))((57 (((((72 (5 (4 6 )))(45 46 ))(34 68 ))(54 (58 73 )))((74 ((89 (((8 (94 (7 59 )))(37 (75 (53 ((35 81 )((95 (78 (80 88 )))(79 84 )))))))(((23 (61 ((77 (9 (16 (71 (((15 17 )(21 ((24 62 )(38 (60 86 )))))(19 (18 20 )))))))(22 (47 (40 41 ))))))(82 91 ))((90 (55 (48 (((30 (10 65 ))((85 ((29 (28 67 ))(70 (50 (51 (49 52 ))))))(63 64 )))(31 (27 (32 56 )))))))(36 87 )))))(69 (83 (26 (14 (25 (42 ((12 (11 13 ))(43 44 ))))))))))(66 (92 (39 93 ))))))(33 76 ))))*
(0 ((1 (2 3 ))(33 (57 (((((72 (5 (4 6 )))(45 46 ))(34 68 ))(76 (54 (58 73 ))))(((89 ((59 (7 94 ))((8 (((23 (61 (9 (60 ((77 (16 (71 (((15 17 )(21 ((24 62 )(38 86 ))))(19 (18 20 ))))))(22 (47 (40 41 ))))))))(82 91 ))((90 (55 ((((30 (10 65 ))(48 85 ))((31 (56 (27 32 )))(29 ((28 67 )(70 (50 (49 (51 52 ))))))))(63 64 ))))(36 87 ))))(37 (75 (53 (78 ((95 (35 81 ))((79 84 )(80 88 ))))))))))(74 (69 (83 (26 (14 (25 ((12 (11 13 ))(42 (43 44 ))))))))))(66 (92 (39 93 )))))))))*
(0 ((1 (2 3 ))(33 (57 (((((72 (6 (4 5 )))(45 46 ))(34 68 ))(76 (54 (58 73 ))))((74 ((89 ((59 (7 94 ))((8 (((61 (23 ((60 (16 ((9 77 )(71 (((15 17 )(21 ((24 62 )(38 86 ))))(19 (18 20 )))))))(22 (47 (40 41 ))))))(82 91 ))((90 (55 (48 (((30 (10 65 ))(85 (63 64 )))((31 (32 (27 56 )))(29 ((28 67 )(70 (50 (51 (49 52 )))))))))))(36 87 ))))(37 (75 (53 ((35 81 )((95 (78 (80 88 )))(79 84 )))))))))(69 (83 (26 (14 (25 ((11 (12 13 ))(42 (43 44 ))))))))))(66 (92 (39 93 )))))))))*
(0 ((1 (2 3 ))(33 (76 (57 (((((72 (5 (4 6 )))(45 46 ))(34 68 ))(54 (58 73 )))((74 ((89 ((59 (7 94 ))((8 (((61 (23 ((60 ((9 77 )(16 (71 (((15 17 )(21 ((24 62 )(38 86 ))))(19 (18 20 )))))))(22 (47 (40 41 ))))))(82 91 ))((90 (55 (((30 (10 65 ))((85 ((29 (28 67 ))(70 (50 (52 (49 51 ))))))(63 64 )))(48 (31 (32 (27 56 )))))))(36 87 ))))(37 (75 (53 ((35 81 )((95 (78 (80 88 )))(79 84 )))))))))(69 (83 (26 (14 (25 (42 ((11 (12 13 ))(43 44 ))))))))))(66 (92 (39 93 ))))))))))*
(0 ((1 (2 3 ))(33 (76 (57 (((((72 (6 (4 5 )))(45 46 ))(34 68 ))(54 (58 73 )))((74 ((89 ((59 (7 94 ))((8 (37 (75 (53 ((35 81 )(95 (78 ((79 84 )(80 88 )))))))))(((23 (61 ((60 (16 ((9 77 )(71 (((15 17 )(21 ((24 62 )(38 86 ))))(19 (18 20 )))))))(22 (47 (40 41 ))))))(82 91 ))((90 (55 (((30 (10 65 ))((85 ((29 (28 67 ))(70 (50 (52 (49 51 ))))))(63 64 )))(48 (31 (32 (27 56 )))))))(36 87 ))))))(69 (83 (26 (14 (25 (42 ((11 (12 13 ))(43 44 ))))))))))(66 (92 (39 93 ))))))))))*
(0 ((1 (2 3 ))((57 (((((72 (6 (4 5 )))(45 46 ))(34 68 ))(54 (58 73 )))((74 ((89 (((8 (94 (7 59 )))(37 (75 (53 ((35 81 )((95 (78 (80 88 )))(79 84 )))))))(((23 (61 ((60 (16 ((9 77 )(71 (((15 17 )(21 ((24 62 )(38 86 ))))(19 (18 20 )))))))(22 (47 (40 41 ))))))(82 91 ))((90 (55 (48 (((30 (10 65 ))((85 ((29 (28 67 ))(70 (50 (51 (49 52 ))))))(63 64 )))(31 (32 (27 56 )))))))(36 87 )))))(69 (83 (26 (14 (25 ((11 (12 13 ))(42 (43 44 ))))))))))(66 (92 (39 93 ))))))(33 76 ))))*
(0 ((1 (2 3 ))((57 (((((72 (6 (4 5 )))(45 46 ))(34 68 ))(54 (58 73 )))((74 ((89 (((8 (94 (7 59 )))(37 (75 (53 ((35 81 )(95 (78 ((79 84 )(80 88 )))))))))(((23 (61 ((60 (16 ((9 77 )(71 (((15 17 )(21 ((24 62 )(38 86 ))))(19 (18 20 )))))))(22 (47 (40 41 ))))))(82 91 ))((90 (55 (48 (((30 (10 65 ))((85 ((29 (28 67 ))(70 (50 (52 (49 51 ))))))(63 64 )))(31 (32 (27 56 )))))))(36 87 )))))(69 (83 (26 (14 (25 (42 ((11 (12 13 ))(43 44 ))))))))))(66 (92 (39 93 ))))))(33 76 ))))*
(0 ((1 (2 3 ))(33 (76 (57 (((((72 (6 (4 5 )))(45 46 ))(34 68 ))(54 (58 73 )))((74 ((89 (((8 (94 (7 59 )))(37 (75 (53 ((35 81 )((95 (78 (80 88 )))(79 84 )))))))(((23 (61 ((60 ((9 77 )(16 (71 (((15 17 )(21 ((24 62 )(38 86 ))))(19 (18 20 )))))))(22 (47 (40 41 ))))))(82 91 ))((90 (55 (48 (((30 (10 65 ))(85 (63 64 )))((31 (27 (32 56 )))(29 ((28 67 )(70 (50 (49 (51 52 )))))))))))(36 87 )))))(69 (83 (26 (14 (25 (42 ((11 12 )(13 (43 44 )))))))))))(66 (92 (39 93 ))))))))))*
(0 ((1 (2 3 ))(33 (76 (57 (((((72 (6 (4 5 )))(45 46 ))(34 68 ))(54 (58 73 )))((74 ((89 (((8 (94 (7 59 )))(37 (75 (53 (((35 81 )(78 95 ))((79 84 )(80 88 )))))))(((23 (61 ((77 ((9 16 )(71 (((15 17 )(21 (62 (38 (60 86 )))))(19 (18 (20 24 )))))))(22 (47 (40 41 ))))))(82 91 ))((90 (55 (48 (((30 (10 65 ))(85 (63 64 )))((31 (27 (32 56 )))(29 ((28 67 )(70 (51 (50 (49 52 )))))))))))(36 87 )))))(69 (83 (26 (14 (25 (42 ((11 (12 13 ))(43 44 ))))))))))(66 (92 (39 93 ))))))))))*
(0 ((1 (2 3 ))(33 (76 (57 (((((72 (6 (4 5 )))(45 46 ))(34 68 ))(54 (58 73 )))((74 ((89 ((59 (7 94 ))((8 (((23 (61 ((77 ((9 16 )(71 (((15 17 )(21 (62 (38 (60 86 )))))(19 (18 (20 24 )))))))(22 (47 (40 41 ))))))(82 91 ))((90 (55 (48 (((30 (10 65 ))(85 (63 64 )))((31 (27 (32 56 )))(29 ((28 67 )(70 (51 (50 (49 52 )))))))))))(36 87 ))))(37 (75 (53 (((35 81 )(78 95 ))((79 84 )(80 88 )))))))))(69 (83 (26 (14 (25 (42 ((13 (11 12 ))(43 44 ))))))))))(66 (92 (39 93 ))))))))))*
(0 ((1 (2 3 ))(33 (57 ((76 ((((72 (6 (4 5 )))(45 46 ))(34 68 ))(54 (58 73 ))))((74 ((89 ((59 (7 94 ))((8 (37 (75 (53 (78 ((95 (35 81 ))((79 84 )(80 88 ))))))))(((23 (61 ((77 (9 (16 (71 (((15 17 )(21 ((24 62 )(38 (60 86 )))))(19 (18 20 )))))))(22 (47 (40 41 ))))))(82 91 ))((90 (55 (48 (((30 (10 65 ))(85 (63 64 )))((31 (27 (32 56 )))(29 ((28 67 )(70 (50 (52 (49 51 )))))))))))(36 87 ))))))(69 (83 (26 (14 (25 ((11 (12 13 ))(42 (43 44 ))))))))))(66 (92 (39 93 )))))))))*
(0 ((1 (2 3 ))(33 (57 ((76 ((((72 (6 (4 5 )))(45 46 ))(34 68 ))(54 (58 73 ))))((74 ((89 ((59 (7 94 ))((8 (37 (75 (53 (((95 (35 81 ))(79 84 ))(78 (80 88 )))))))(((23 (61 ((77 ((9 16 )(71 (((15 17 )(21 ((24 62 )(38 (60 86 )))))(19 (18 20 ))))))(22 (47 (40 41 ))))))(82 91 ))((90 (55 (48 (((30 (10 65 ))(85 (63 64 )))((31 (27 (32 56 )))(29 ((28 67 )(70 (51 (50 (49 52 )))))))))))(36 87 ))))))(69 (83 (26 (14 (25 ((11 (12 13 ))(42 (43 44 ))))))))))(66 (92 (39 93 )))))))))*
(0 ((1 (2 3 ))(33 (76 (57 (((((72 (6 (4 5 )))(45 46 ))(34 68 ))(54 (58 73 )))((74 ((89 (((8 (94 (7 59 )))(37 (75 (53 ((35 81 )(95 (78 ((79 84 )(80 88 )))))))))(((23 (61 ((77 (9 (16 (71 (((15 17 )(21 ((24 62 )(38 (60 86 )))))(19 (18 20 )))))))(22 (47 (40 41 ))))))(82 91 ))((90 (55 (((30 (10 65 ))((85 ((29 (28 67 ))(70 (50 (52 (49 51 ))))))(63 64 )))(48 (31 (56 (27 32 )))))))(36 87 )))))(69 (83 (26 (14 (25 (42 ((11 (12 13 ))(43 44 ))))))))))(66 (92 (39 93 ))))))))))*
(0 ((1 (2 3 ))(33 (76 (57 (((((72 (5 (4 6 )))(45 46 ))(34 68 ))(54 (58 73 )))((74 ((89 (((8 (94 (7 59 )))(37 (75 (53 ((35 81 )((95 (78 (80 88 )))(79 84 )))))))(((23 (61 ((60 (16 ((9 77 )(71 (((15 17 )(21 ((24 62 )(38 86 ))))(19 (18 20 )))))))(22 (47 (40 41 ))))))(82 91 ))((90 (55 (48 (((30 (10 65 ))((85 ((29 (28 67 ))(70 (51 (50 (49 52 ))))))(63 64 )))(31 (56 (27 32 )))))))(36 87 )))))(69 (83 (26 (14 (25 (42 ((12 (11 13 ))(43 44 ))))))))))(66 (92 (39 93 ))))))))))*
(0 (33 (57 (((76 ((1 (2 3 ))(54 (58 73 ))))(((72 (6 (4 5 )))(45 46 ))(34 68 )))((74 ((89 (((8 (94 (7 59 )))(37 (75 (53 ((35 81 )(((78 95 )(80 88 ))(79 84 )))))))(((23 (61 ((77 (9 (16 (71 (((15 17 )(21 ((24 62 )(38 (60 86 )))))(19 (18 20 )))))))(22 (47 (40 41 ))))))(82 91 ))((90 (55 ((((30 (10 65 ))(48 85 ))((31 (32 (27 56 )))(29 ((28 67 )(70 (51 (50 (49 52 ))))))))(63 64 ))))(36 87 )))))(69 (83 (26 (14 (25 ((11 12 )(13 (42 (43 44 )))))))))))(66 (92 (39 93 ))))))))*
(0 ((1 (2 3 ))(33 (57 (((((72 (6 (4 5 )))(45 46 ))(34 68 ))(76 (54 (58 73 ))))((74 ((89 ((59 (7 94 ))((8 (((23 (61 ((60 ((9 77 )(16 (71 (((15 17 )(21 ((24 62 )(38 86 ))))(19 (18 20 )))))))(22 (47 (40 41 ))))))(82 91 ))((90 (55 (48 (((30 (10 65 ))(85 (63 64 )))((27 (31 (32 56 )))(29 ((28 67 )(70 (51 (50 (49 52 )))))))))))(36 87 ))))(37 (75 (53 (35 (81 (95 (78 ((79 84 )(80 88 ))))))))))))(69 (83 (26 (14 (25 ((13 (11 12 ))(42 (43 44 ))))))))))(66 (92 (39 93 )))))))))*
(0 ((1 (2 3 ))(33 (57 ((76 ((((72 (6 (4 5 )))(45 46 ))(34 68 ))(54 (58 73 ))))((74 ((89 ((59 (7 94 ))((8 (((23 (61 ((77 ((9 16 )(24 ((71 ((15 17 )(21 (62 (38 (60 86 ))))))(19 (18 20 ))))))(22 (47 (40 41 ))))))(37 (82 91 )))(((35 (78 95 ))(81 ((79 84 )(80 88 ))))(53 75 ))))((90 (55 (48 (((30 (10 65 ))((85 ((29 (28 67 ))(70 (51 (50 (49 52 ))))))(63 64 )))(31 (56 (27 32 )))))))(36 87 )))))(69 (83 (26 (14 (25 ((13 (11 12 ))(42 (43 44 ))))))))))(66 (92 (39 93 )))))))))*
(0 (33 (57 (((76 ((1 (2 3 ))(54 (58 73 ))))(((72 (6 (4 5 )))(45 46 ))(34 68 )))((74 ((89 (((8 (94 (7 59 )))(37 (75 (53 ((35 81 )((78 95 )((79 84 )(80 88 ))))))))(((23 (61 ((60 (16 ((9 77 )(71 (((15 17 )(21 ((24 62 )(38 86 ))))(19 (18 20 )))))))(22 (47 (40 41 ))))))(82 91 ))((90 (55 (48 (((30 (10 65 ))(85 (63 64 )))((31 (56 (27 32 )))(29 ((28 67 )(70 (51 (50 (49 52 )))))))))))(36 87 )))))(69 (83 (26 (14 (25 ((13 (11 12 ))(42 (43 44 ))))))))))(66 (92 (39 93 ))))))))*
(0 ((1 (2 3 ))(33 (57 ((76 ((((72 (6 (4 5 )))(45 46 ))(34 68 ))(54 (58 73 ))))((74 ((89 ((59 (7 94 ))((8 (((23 (61 ((77 (9 (16 (71 (((15 17 )(21 ((24 62 )(38 (60 86 )))))(19 (18 20 )))))))(22 (47 (40 41 ))))))(82 91 ))((90 (55 ((((30 (10 65 ))(48 85 ))((31 (32 (27 56 )))(29 ((28 67 )(70 (51 (50 (49 52 ))))))))(63 64 ))))(36 87 ))))(37 (75 (53 ((35 81 )(((78 95 )(80 88 ))(79 84 )))))))))(69 (83 (26 (14 (25 (42 ((13 (11 12 ))(43 44 ))))))))))(66 (92 (39 93 )))))))))*
(0 ((1 (2 3 ))(33 (57 ((76 ((((72 (6 (4 5 )))(45 46 ))(34 68 ))(54 (58 73 ))))((74 ((89 ((59 (7 94 ))((8 (37 (75 (53 ((35 81 )((95 (78 (80 88 )))(79 84 )))))))(((23 (61 ((60 (16 ((9 77 )(71 (((15 17 )(21 ((24 62 )(38 86 ))))(19 (18 20 )))))))(22 (47 (40 41 ))))))(82 91 ))((90 (55 (48 (((30 (10 65 ))(85 (63 64 )))((31 (27 (32 56 )))(29 ((28 67 )(70 (51 (50 (49 52 )))))))))))(36 87 ))))))(69 (83 (26 (14 (25 ((11 (12 13 ))(42 (43 44 ))))))))))(66 (92 (39 93 )))))))))*
(0 ((1 (2 3 ))(33 (57 ((76 ((((72 (6 (4 5 )))(45 46 ))(34 68 ))(54 (58 73 ))))((74 ((89 ((59 (7 94 ))((8 (((23 (61 ((60 ((9 77 )(16 (71 (((15 17 )(21 ((24 62 )(38 86 ))))(19 (18 20 )))))))(22 (47 (40 41 ))))))(82 91 ))(36 (87 (90 (55 ((((30 (10 65 ))(48 85 ))((31 (27 (32 56 )))(29 ((28 67 )(70 (51 (50 (49 52 ))))))))(63 64 ))))))))(37 (75 (53 ((35 81 )((95 (78 (80 88 )))(79 84 )))))))))(69 (83 (26 (14 (25 ((11 (12 13 ))(42 (43 44 ))))))))))(66 (92 (39 93 )))))))))*
(0 (33 (57 (((76 ((1 (2 3 ))(54 (58 73 ))))(((72 (6 (4 5 )))(45 46 ))(34 68 )))((74 ((89 ((59 (7 94 ))((8 (((61 (23 ((77 ((9 16 )(71 (((15 17 )(21 ((24 62 )(38 (60 86 )))))(19 (18 20 ))))))(22 (47 (40 41 ))))))(82 91 ))((90 (55 (48 (((30 (10 65 ))((85 ((29 (28 67 ))(70 (50 (49 (51 52 ))))))(63 64 )))(31 (27 (32 56 )))))))(36 87 ))))(37 (75 (53 ((35 81 )(95 (78 ((79 84 )(80 88 )))))))))))(69 (83 (26 (14 (25 (42 ((13 (11 12 ))(43 44 ))))))))))(66 (92 (39 93 ))))))))*
(0 (33 (57 (((76 ((1 (2 3 ))(54 (58 73 ))))(((72 (6 (4 5 )))(45 46 ))(34 68 )))(((89 ((59 (7 94 ))((8 (37 (75 (53 (((95 (35 81 ))(79 84 ))(78 (80 88 )))))))(((23 (61 ((77 (9 (16 (71 (((15 17 )(21 ((24 62 )(38 (60 86 )))))(19 (18 20 )))))))(22 (47 (40 41 ))))))(82 91 ))((90 (55 (((30 (10 65 ))((85 ((29 (28 67 ))(70 (51 (50 (49 52 ))))))(63 64 )))(48 (31 (56 (27 32 )))))))(36 87 ))))))(74 (69 (83 (26 (14 (25 ((11 (12 13 ))(42 (43 44 ))))))))))(66 (92 (39 93 ))))))))*
(0 ((1 (2 3 ))(33 (57 ((76 ((((72 (6 (4 5 )))(45 46 ))(34 68 ))(54 (58 73 ))))((74 ((89 ((59 (7 94 ))((8 (37 (75 (53 (((95 (35 81 ))(79 84 ))(78 (80 88 )))))))(((23 (61 ((77 (9 (16 (71 (((15 17 )(21 ((24 62 )(38 (60 86 )))))(19 (18 20 )))))))(22 (47 (40 41 ))))))(82 91 ))((90 (55 (48 (((30 (10 65 ))(85 (63 64 )))((31 (56 (27 32 )))(29 ((28 67 )(70 (51 (50 (49 52 )))))))))))(36 87 ))))))(69 (83 (26 (14 (25 ((11 (12 13 ))(42 (43 44 ))))))))))(66 (92 (39 93 )))))))))*
(0 (33 (57 (((76 ((1 (2 3 ))(54 (58 73 ))))(((72 (6 (4 5 )))(45 46 ))(34 68 )))((74 ((89 ((59 (7 94 ))((8 (((23 (61 ((60 ((9 77 )(16 (71 (((15 17 )(21 ((24 62 )(38 86 ))))(19 (18 20 )))))))(22 (47 (40 41 ))))))(82 91 ))((90 (55 ((((30 (10 65 ))(48 85 ))((31 (27 (32 56 )))(29 ((28 67 )(70 (51 (50 (49 52 ))))))))(63 64 ))))(36 87 ))))(37 (75 (53 ((35 81 )((95 (78 (80 88 )))(79 84 )))))))))(69 (83 (26 (14 (25 ((11 (12 13 ))(42 (43 44 ))))))))))(66 (92 (39 93 ))))))))*
(0 ((1 (2 3 ))((57 (((((72 (6 (4 5 )))(45 46 ))(34 68 ))(54 (58 73 )))((74 ((89 ((59 (7 94 ))((8 (37 (75 (53 ((35 81 )(95 (78 ((79 84 )(80 88 )))))))))(((23 (61 ((77 (9 (16 (71 (((15 17 )(21 ((24 62 )(38 (60 86 )))))(19 (18 20 )))))))(22 (47 (40 41 ))))))(82 91 ))((90 (55 (48 (((30 (10 65 ))(85 (63 64 )))((31 (56 (27 32 )))(29 ((28 67 )(70 ((49 52 )(50 51 ))))))))))(36 87 ))))))(69 (83 (26 (14 (25 ((13 (11 12 ))(42 (43 44 ))))))))))(66 (92 (39 93 ))))))(33 76 ))))*
(0 ((1 (2 3 ))((57 (((((72 (6 (4 5 )))(45 46 ))(34 68 ))(54 (58 73 )))((74 ((89 ((59 (7 94 ))((8 (37 (75 (53 ((35 81 )(95 (78 ((79 84 )(80 88 )))))))))(((61 (23 ((77 (9 (16 (71 (((15 17 )(21 ((24 62 )(38 (60 86 )))))(19 (18 20 )))))))(22 (47 (40 41 ))))))(82 91 ))((90 (55 (48 (((30 (10 65 ))(85 (63 64 )))((31 (56 (27 32 )))(29 ((28 67 )(70 ((49 52 )(50 51 ))))))))))(36 87 ))))))(69 (83 (26 (14 (25 (42 ((13 (11 12 ))(43 44 ))))))))))(66 (92 (39 93 ))))))(33 76 ))))*
(0 ((1 (2 3 ))((57 (((((72 (6 (4 5 )))(45 46 ))(34 68 ))(54 (58 73 )))((74 ((89 ((59 (7 94 ))((8 (37 (75 (53 ((35 81 )(95 (78 ((79 84 )(80 88 )))))))))(((61 (23 ((77 (9 (16 (71 (((15 17 )(21 ((24 62 )(38 (60 86 )))))(19 (18 20 )))))))(22 (47 (40 41 ))))))(82 91 ))((90 (55 (48 (((30 (10 65 ))(85 (63 64 )))((31 (32 (27 56 )))(29 ((28 67 )(70 (50 (49 (51 52 )))))))))))(36 87 ))))))(69 (83 (26 (14 (25 ((12 (11 13 ))(42 (43 44 ))))))))))(66 (92 (39 93 ))))))(33 76 ))))*
(0 ((1 (2 3 ))(33 (57 ((76 ((((72 (5 (4 6 )))(45 46 ))(34 68 ))(54 (58 73 ))))((74 ((89 (((8 (94 (7 59 )))(37 (75 (53 ((35 81 )((95 (78 (80 88 )))(79 84 )))))))(((23 (61 ((77 ((9 16 )(71 (((15 17 )(21 ((24 62 )(38 (60 86 )))))(19 (18 20 ))))))(22 (47 (40 41 ))))))(82 91 ))((90 (55 (48 (((30 (10 65 ))(85 (63 64 )))((31 (56 (27 32 )))(29 ((28 67 )(70 (50 (49 (51 52 )))))))))))(36 87 )))))(69 (83 (26 (14 (25 ((11 (12 13 ))(42 (43 44 ))))))))))(66 (92 (39 93 )))))))))*
(0 ((1 (2 3 ))(33 (57 ((76 ((((72 (6 (4 5 )))(45 46 ))(34 68 ))(54 (58 73 ))))((74 ((89 (((8 (94 (7 59 )))(37 (75 (53 ((35 81 )(95 (78 ((79 84 )(80 88 )))))))))(((23 (61 ((60 (16 ((9 77 )(71 (((15 17 )(21 ((24 62 )(38 86 ))))(19 (18 20 )))))))(22 (47 (40 41 ))))))(82 91 ))((90 (55 ((((30 (10 65 ))(48 85 ))((31 (56 (27 32 )))(29 ((28 67 )(70 (50 (49 (51 52 ))))))))(63 64 ))))(36 87 )))))(69 (83 (26 (14 (25 (42 ((13 (11 12 ))(43 44 ))))))))))(66 (92 (39 93 )))))))))*
(0 ((1 (2 3 ))(33 (57 (((((72 (5 (4 6 )))(45 46 ))(34 68 ))(76 (54 (58 73 ))))((74 ((89 ((59 (7 94 ))((8 (((23 (61 ((60 (16 ((9 77 )(71 (((15 17 )(21 ((24 62 )(38 86 ))))(19 (18 20 )))))))(22 (47 (40 41 ))))))(82 91 ))((90 (55 ((((30 (10 65 ))(48 85 ))((31 (27 (32 56 )))(29 ((28 67 )(70 (50 (51 (49 52 ))))))))(63 64 ))))(36 87 ))))(37 (75 (53 (35 (81 ((78 (95 (80 88 )))(79 84 ))))))))))(69 (83 (26 (14 (25 (42 ((13 (11 12 ))(43 44 ))))))))))(66 (92 (39 93 )))))))))*
(0 ((1 (2 3 ))(33 (76 (57 (((((72 (5 (4 6 )))(45 46 ))(34 68 ))(54 (58 73 )))((74 ((89 ((59 (7 94 ))((8 (((23 (61 ((77 (9 (16 (71 (((15 17 )(21 ((24 62 )(38 (60 86 )))))(19 (18 20 )))))))(22 (47 (40 41 ))))))(82 91 ))((90 (55 (48 (((30 (10 65 ))((85 ((29 (28 67 ))(70 (51 (50 (49 52 ))))))(63 64 )))(31 (56 (27 32 )))))))(36 87 ))))(37 (75 (53 (((35 81 )(78 95 ))((79 84 )(80 88 )))))))))(69 (83 (26 (14 (25 ((13 (11 12 ))(42 (43 44 ))))))))))(66 (92 (39 93 ))))))))))*
(0 ((1 (2 3 ))(33 (57 ((76 ((((72 (5 (4 6 )))(45 46 ))(34 68 ))(54 (58 73 ))))((74 ((89 (((8 (94 (7 59 )))(37 (75 (53 (((35 81 )(78 95 ))((79 84 )(80 88 )))))))(((23 (61 ((77 (9 (16 (71 (((15 17 )(21 ((24 62 )(38 (60 86 )))))(19 (18 20 )))))))(22 (47 (40 41 ))))))(82 91 ))((90 (55 (48 (((30 (10 65 ))(85 (63 64 )))((31 (56 (27 32 )))(29 ((28 67 )(70 (51 (50 (49 52 )))))))))))(36 87 )))))(69 (83 (26 (14 (25 ((13 (11 12 ))(42 (43 44 ))))))))))(66 (92 (39 93 )))))))))*
(0 ((1 (2 3 ))(33 (57 (((((72 (5 (4 6 )))(45 46 ))(34 68 ))(76 (54 (58 73 ))))((74 ((89 ((59 (7 94 ))((8 (((23 (61 ((77 ((9 16 )(71 (((15 17 )(21 ((24 62 )(38 (60 86 )))))(19 (18 20 ))))))(22 (47 (40 41 ))))))(82 91 ))((90 (55 ((((30 (10 65 ))(48 85 ))((31 (56 (27 32 )))(29 ((28 67 )(70 (50 (49 (51 52 ))))))))(63 64 ))))(36 87 ))))(37 (75 (53 ((35 81 )((95 (78 (80 88 )))(79 84 )))))))))(69 (83 (26 (14 (25 ((11 (12 13 ))(42 (43 44 ))))))))))(66 (92 (39 93 )))))))))*
(0 ((1 (2 3 ))(33 (57 (((((72 (6 (4 5 )))(45 46 ))(34 68 ))(76 (54 (58 73 ))))((74 ((89 ((59 (7 94 ))((8 (((23 (61 ((60 ((9 77 )(16 (71 (((15 17 )(21 ((24 62 )(38 86 ))))(19 (18 20 )))))))(22 (47 (40 41 ))))))(82 91 ))((90 (55 (48 (((30 (10 65 ))((85 ((29 (28 67 ))(70 (50 (52 (49 51 ))))))(63 64 )))(31 (56 (27 32 )))))))(36 87 ))))(37 (75 (53 ((35 81 )(95 (78 ((79 84 )(80 88 )))))))))))(69 (83 (26 (14 (25 ((11 (12 13 ))(42 (43 44 ))))))))))(66 (92 (39 93 )))))))))*
(0 ((1 (2 3 ))(33 (76 (57 (((((72 (5 (4 6 )))(45 46 ))(34 68 ))(54 (58 73 )))(((89 ((59 (7 94 ))((8 (((23 (61 ((60 ((9 77 )(16 (71 (((15 17 )(21 ((24 62 )(38 86 ))))(19 (18 20 )))))))(22 (47 (40 41 ))))))(82 91 ))((90 (55 (48 (((30 (10 65 ))((85 ((29 (28 67 ))(70 (50 (49 (51 52 ))))))(63 64 )))(31 (32 (27 56 )))))))(36 87 ))))(37 (75 (53 ((35 81 )((95 (78 (80 88 )))(79 84 )))))))))(74 (69 (83 (26 (14 (25 ((11 (12 13 ))(42 (43 44 ))))))))))(66 (92 (39 93 ))))))))))*
(0 ((1 (2 3 ))(33 (57 (((((72 (6 (4 5 )))(45 46 ))(34 68 ))(76 (54 (58 73 ))))((74 ((89 ((59 (7 94 ))((8 (((61 (23 (9 (60 ((77 (16 (71 (((15 17 )(21 ((24 62 )(38 86 ))))(19 (18 20 ))))))(22 (47 (40 41 ))))))))(82 91 ))((90 (55 (48 (((30 (10 65 ))((85 ((29 (28 67 ))(70 (50 (49 (51 52 ))))))(63 64 )))(31 (56 (27 32 )))))))(36 87 ))))(37 (75 (53 ((35 81 )((95 (78 (80 88 )))(79 84 )))))))))(69 (83 (26 (14 (25 ((11 (12 13 ))(42 (43 44 ))))))))))(66 (92 (39 93 )))))))))*
(0 ((1 (2 3 ))(33 (57 (((((72 (5 (4 6 )))(45 46 ))(34 68 ))(76 (54 (58 73 ))))((74 ((89 ((59 (7 94 ))((8 (((23 (61 ((60 ((9 77 )(16 (71 (((15 17 )(21 ((24 62 )(38 86 ))))(19 (18 20 )))))))(22 (47 (40 41 ))))))(82 91 ))((90 (55 (48 (((30 (10 65 ))((85 ((29 (28 67 ))(70 (50 (49 (51 52 ))))))(63 64 )))(31 (32 (27 56 )))))))(36 87 ))))(37 (75 (53 ((35 81 )((95 (78 (80 88 )))(79 84 )))))))))(69 (83 (26 (14 (25 ((11 (12 13 ))(42 (43 44 ))))))))))(66 (92 (39 93 )))))))))*
(0 ((1 (2 3 ))(33 (57 ((76 ((((72 (5 (4 6 )))(45 46 ))(34 68 ))(54 (58 73 ))))((74 ((89 (((8 (94 (7 59 )))(37 (75 (53 ((35 81 )((78 (95 (80 88 )))(79 84 )))))))(((23 (61 (9 (60 ((77 (16 (71 (((15 17 )(21 ((24 62 )(38 86 ))))(19 (18 20 ))))))(22 (47 (40 41 ))))))))(82 91 ))((90 (55 (((30 (10 65 ))((85 ((29 (28 67 ))(70 (50 (49 (51 52 ))))))(63 64 )))(48 (31 (27 (32 56 )))))))(36 87 )))))(69 (83 (26 (14 (25 ((11 (12 13 ))(42 (43 44 ))))))))))(66 (92 (39 93 )))))))))*
(0 ((1 (2 3 ))((57 (((((72 (6 (4 5 )))(45 46 ))(34 68 ))(54 (58 73 )))((74 ((89 ((59 (7 94 ))((8 (37 (75 (53 ((35 81 )(95 (78 ((79 84 )(80 88 )))))))))(((23 (61 ((77 (9 (16 (71 (((15 17 )(21 ((24 62 )(38 (60 86 )))))(19 (18 20 )))))))(22 (47 (40 41 ))))))(82 91 ))((90 (55 (48 (((30 (10 65 ))((85 ((29 (28 67 ))(70 ((49 52 )(50 51 )))))(63 64 )))(31 (27 (32 56 )))))))(36 87 ))))))(69 (83 (26 (14 (25 ((11 (12 13 ))(42 (43 44 ))))))))))(66 (92 (39 93 ))))))(33 76 ))))*
(0 ((1 (2 3 ))(33 (57 ((76 ((((72 (6 (4 5 )))(45 46 ))(34 68 ))(54 (58 73 ))))((74 ((89 (((8 (94 (7 59 )))(37 (75 (53 ((35 81 )((78 (95 (80 88 )))(79 84 )))))))(((23 (61 ((77 (9 (16 (71 (((15 17 )(21 ((24 62 )(38 (60 86 )))))(19 (18 20 )))))))(22 (47 (40 41 ))))))(82 91 ))((90 (55 (48 (((30 (10 65 ))((85 ((29 (28 67 ))(70 (50 (49 (51 52 ))))))(63 64 )))(31 (32 (27 56 )))))))(36 87 )))))(69 (83 (26 (14 (25 ((11 (12 13 ))(42 (43 44 ))))))))))(66 (92 (39 93 )))))))))*
(0 ((1 (2 3 ))(33 (57 ((76 ((((72 (5 (4 6 )))(45 46 ))(34 68 ))(54 (58 73 ))))((74 ((89 ((59 (7 94 ))((((8 ((37 (((35 (78 95 ))(81 ((79 84 )(80 88 ))))(53 75 )))(82 91 )))(23 (61 ((60 (16 ((9 77 )(71 (((15 17 )(21 ((24 62 )(38 86 ))))(19 (18 20 )))))))(22 (47 (40 41 )))))))(36 87 ))(90 (55 (48 (((30 (10 65 ))((85 ((29 (28 67 ))(70 (51 (50 (49 52 ))))))(63 64 )))(31 (32 (27 56 ))))))))))(69 (83 (26 (14 (25 (42 ((11 (12 13 ))(43 44 ))))))))))(66 (92 (39 93 )))))))))*
(0 ((1 (2 3 ))(33 (76 (57 (((((72 (5 (4 6 )))(45 46 ))(34 68 ))(54 (58 73 )))((74 ((89 ((59 (7 94 ))((8 (((23 (61 ((60 ((9 77 )(16 (71 (((15 17 )(21 ((24 62 )(38 86 ))))(19 (18 20 )))))))(22 (47 (40 41 ))))))(82 91 ))((90 (55 (48 (((30 (10 65 ))((85 ((29 (28 67 ))(70 (50 (49 (51 52 ))))))(63 64 )))(31 (32 (27 56 )))))))(36 87 ))))(37 (75 (53 (35 (81 (95 (78 ((79 84 )(80 88 ))))))))))))(69 (83 (26 (14 (25 (42 ((11 (12 13 ))(43 44 ))))))))))(66 (92 (39 93 ))))))))))*
(0 ((1 (2 3 ))(33 (57 ((76 ((((72 (5 (4 6 )))(45 46 ))(34 68 ))(54 (58 73 ))))((74 ((89 ((59 (7 94 ))(((8 ((23 (61 ((60 ((9 77 )(16 (71 (((15 17 )(21 ((24 62 )(38 86 ))))(19 (18 20 )))))))(22 (47 (40 41 ))))))((37 (((35 (78 95 ))(81 ((79 84 )(80 88 ))))(53 75 )))(82 91 ))))(36 87 ))(90 (55 (48 (((30 (10 65 ))(85 (63 64 )))((31 (32 (27 56 )))(29 ((28 67 )(70 (50 (49 (51 52 ))))))))))))))(69 (83 (26 (14 (25 (42 ((11 (12 13 ))(43 44 ))))))))))(66 (92 (39 93 )))))))))*
(0 ((1 (2 3 ))(33 (57 (((((72 (5 (4 6 )))(45 46 ))(34 68 ))(76 (54 (58 73 ))))((74 ((89 ((59 (7 94 ))((8 (((23 (61 ((60 ((9 77 )(16 (71 (((15 17 )(21 ((24 62 )(38 86 ))))(19 (18 20 )))))))(22 (47 (40 41 ))))))(82 91 ))((90 (55 (48 (((30 (10 65 ))((85 ((29 (28 67 ))(70 (50 (49 (51 52 ))))))(63 64 )))(31 (32 (27 56 )))))))(36 87 ))))(37 (75 (53 (35 (81 (95 (78 ((79 84 )(80 88 ))))))))))))(69 (83 (26 (14 (25 (42 ((11 (12 13 ))(43 44 ))))))))))(66 (92 (39 93 )))))))))*
(0 ((1 (2 3 ))(33 (57 ((76 ((((72 (6 (4 5 )))(45 46 ))(34 68 ))(54 (58 73 ))))((74 ((89 ((59 (7 94 ))((8 (37 (75 (53 (35 (81 ((95 (78 (80 88 )))(79 84 ))))))))(((23 (61 ((77 (9 (16 (71 (((15 17 )(21 ((24 62 )(38 (60 86 )))))(19 (18 20 )))))))(22 (47 (40 41 ))))))(82 91 ))((90 (55 ((((30 (10 65 ))(48 85 ))((31 (27 (32 56 )))(29 ((28 67 )(70 ((49 52 )(50 51 )))))))(63 64 ))))(36 87 ))))))(69 (83 (26 (14 (25 ((13 (11 12 ))(42 (43 44 ))))))))))(66 (92 (39 93 )))))))))*
(0 ((1 (2 3 ))(33 (57 ((76 ((((72 (6 (4 5 )))(45 46 ))(34 68 ))(54 (58 73 ))))((74 ((89 ((59 (7 94 ))((((8 ((37 (((35 (78 95 ))(81 ((79 84 )(80 88 ))))(53 75 )))(82 91 )))(23 (61 ((77 ((9 16 )(71 (((15 17 )(21 ((24 62 )(38 (60 86 )))))(19 (18 20 ))))))(22 (47 (40 41 )))))))(36 87 ))(90 (55 (48 (((30 (10 65 ))(85 (63 64 )))((31 (56 (27 32 )))(29 ((28 67 )(70 (50 (51 (49 52 ))))))))))))))(69 (83 (26 (14 (25 (42 ((13 (11 12 ))(43 44 ))))))))))(66 (92 (39 93 )))))))))*
(0 ((1 (2 3 ))(33 (57 ((76 ((((72 (5 (4 6 )))(45 46 ))(34 68 ))(54 (58 73 ))))((74 ((89 ((59 (7 94 ))((8 (37 (75 (53 ((35 81 )((78 (95 (80 88 )))(79 84 )))))))(((23 (61 ((60 (16 ((9 77 )(71 (((15 17 )(21 ((24 62 )(38 86 ))))(19 (18 20 )))))))(22 (47 (40 41 ))))))(82 91 ))((90 (55 ((((30 (10 65 ))(48 85 ))((31 (32 (27 56 )))(29 ((28 67 )(70 (50 (52 (49 51 ))))))))(63 64 ))))(36 87 ))))))(69 (83 (26 (14 (25 (42 ((11 (12 13 ))(43 44 ))))))))))(66 (92 (39 93 )))))))))*
(0 ((1 (2 3 ))(33 (57 ((76 ((((72 (5 (4 6 )))(45 46 ))(34 68 ))(54 (58 73 ))))((74 ((89 ((59 (7 94 ))((((8 ((37 (((35 (78 95 ))(81 ((79 84 )(80 88 ))))(53 75 )))(82 91 )))(23 (61 ((60 (16 ((9 77 )(71 (((15 17 )(21 ((24 62 )(38 86 ))))(19 (18 20 )))))))(22 (47 (40 41 )))))))(36 87 ))(90 (55 (48 (((30 (10 65 ))(85 (63 64 )))((31 (32 (27 56 )))(29 ((28 67 )(70 (50 (52 (49 51 ))))))))))))))(69 (83 (26 (14 (25 ((11 (12 13 ))(42 (43 44 ))))))))))(66 (92 (39 93 )))))))))*
(0 ((1 (2 3 ))(33 (57 ((76 ((((72 (5 (4 6 )))(45 46 ))(34 68 ))(54 (58 73 ))))((74 ((89 ((59 (7 94 ))((8 (37 (75 (53 ((35 81 )((78 (95 (80 88 )))(79 84 )))))))(((23 (61 ((60 (16 ((9 77 )(71 (((15 17 )(21 ((24 62 )(38 86 ))))(19 (18 20 )))))))(22 (47 (40 41 ))))))(82 91 ))((90 (55 (48 (((30 (10 65 ))(85 (63 64 )))((31 (32 (27 56 )))(29 ((28 67 )(70 (50 (52 (49 51 )))))))))))(36 87 ))))))(69 (83 (26 (14 (25 ((11 (12 13 ))(42 (43 44 ))))))))))(66 (92 (39 93 )))))))))*
(0 (33 (57 (((76 ((1 (2 3 ))(54 (58 73 ))))(((72 (6 (4 5 )))(45 46 ))(34 68 )))((74 ((89 ((59 (7 94 ))((8 (((23 (61 ((77 (9 (16 (71 (((15 17 )(21 ((24 62 )(38 (60 86 )))))(19 (18 20 )))))))(22 (47 (40 41 ))))))(82 91 ))(36 (87 (90 (55 (48 (((30 (10 65 ))(85 (63 64 )))((31 (32 (27 56 )))(29 ((28 67 )(70 (51 (50 (49 52 )))))))))))))))(37 (75 (53 (35 (81 ((95 (78 (80 88 )))(79 84 ))))))))))(69 (83 (26 (14 (25 ((11 (12 13 ))(42 (43 44 ))))))))))(66 (92 (39 93 ))))))))*
(0 ((1 (2 3 ))(33 (76 (57 (((((72 (6 (4 5 )))(45 46 ))(34 68 ))(54 (58 73 )))((74 ((89 ((59 (7 94 ))((8 (((23 (61 ((60 (16 ((9 77 )(71 (((15 17 )(21 ((24 62 )(38 86 ))))(19 (18 20 )))))))(22 (47 (40 41 ))))))(82 91 ))((90 (55 (((30 (10 65 ))((85 ((29 (28 67 ))(70 (51 (50 (49 52 ))))))(63 64 )))(48 (31 (27 (32 56 )))))))(36 87 ))))(37 (75 (53 ((35 81 )((78 95 )((79 84 )(80 88 ))))))))))(69 (83 (26 (14 (25 (42 ((11 (12 13 ))(43 44 ))))))))))(66 (92 (39 93 ))))))))))*
(0 (33 (57 (((76 ((1 (2 3 ))(54 (58 73 ))))(((72 (6 (4 5 )))(45 46 ))(34 68 )))((74 ((89 ((59 (7 94 ))((8 (((23 (61 ((60 (16 ((9 77 )(71 (((15 17 )(21 ((24 62 )(38 86 ))))(19 (18 20 )))))))(22 (47 (40 41 ))))))(82 91 ))(36 (87 (90 (55 (48 (((30 (10 65 ))(85 (63 64 )))((31 (27 (32 56 )))(29 ((28 67 )(70 (51 (50 (49 52 )))))))))))))))(37 (75 (53 ((35 81 )((78 95 )((79 84 )(80 88 ))))))))))(69 (83 (26 (14 (25 ((11 (12 13 ))(42 (43 44 ))))))))))(66 (92 (39 93 ))))))))*
(0 ((1 (2 3 ))(33 (76 (57 (((((72 (6 (4 5 )))(45 46 ))(34 68 ))(54 (58 73 )))((74 ((89 (((8 (94 (7 59 )))(37 (75 (53 (((35 81 )(78 95 ))((79 84 )(80 88 )))))))(((23 (61 (9 (60 ((77 (16 (71 (((15 17 )(21 ((24 62 )(38 86 ))))(19 (18 20 ))))))(22 (47 (40 41 ))))))))(82 91 ))((90 (55 (((30 (10 65 ))((85 ((29 (28 67 ))(70 (50 (52 (49 51 ))))))(63 64 )))(48 (31 (32 (27 56 )))))))(36 87 )))))(69 (83 (26 (14 (25 (42 ((13 (11 12 ))(43 44 ))))))))))(66 (92 (39 93 ))))))))))*
(0 ((1 (2 3 ))(33 (76 (57 (((((72 (6 (4 5 )))(45 46 ))(34 68 ))(54 (58 73 )))((74 ((89 ((59 (7 94 ))((8 (((23 (61 ((60 ((9 77 )(16 (71 (((15 17 )(21 ((24 62 )(38 86 ))))(19 (18 20 )))))))(22 (47 (40 41 ))))))(82 91 ))((90 (55 ((((30 (10 65 ))(48 85 ))((31 (32 (27 56 )))(29 ((28 67 )(70 (50 (49 (51 52 ))))))))(63 64 ))))(36 87 ))))(37 (75 (53 ((35 81 )((78 (95 (80 88 )))(79 84 )))))))))(69 (83 (26 (14 (25 ((11 (12 13 ))(42 (43 44 ))))))))))(66 (92 (39 93 ))))))))))*
(0 ((1 (2 3 ))(33 (76 (57 (((((72 (6 (4 5 )))(45 46 ))(34 68 ))(54 (58 73 )))((74 ((89 ((59 (7 94 ))((8 (((23 (61 ((77 ((9 16 )(71 (((15 17 )(21 (62 (38 (60 86 )))))(19 (18 (20 24 )))))))(22 (47 (40 41 ))))))(82 91 ))((90 (55 (48 (((30 (10 65 ))(85 (63 64 )))((31 (27 (32 56 )))(29 ((28 67 )(70 (51 (50 (49 52 )))))))))))(36 87 ))))(37 (75 (53 (35 (81 (78 (95 ((79 84 )(80 88 ))))))))))))(69 (83 (26 (14 (25 ((11 (12 13 ))(42 (43 44 ))))))))))(66 (92 (39 93 ))))))))))*
(0 ((1 (2 3 ))(33 (76 (57 (((((72 (6 (4 5 )))(45 46 ))(34 68 ))(54 (58 73 )))(((89 ((59 (7 94 ))((8 (((23 (61 (9 (60 ((77 (16 (71 (((15 17 )(21 (62 (38 (24 86 )))))(19 (18 20 ))))))(22 (47 (40 41 ))))))))(82 91 ))((90 (55 (48 (((30 (10 65 ))(85 (63 64 )))((56 (27 (31 32 )))(29 ((28 67 )(70 (50 (49 (51 52 )))))))))))(36 87 ))))(37 (75 (53 ((35 81 )(78 (95 ((79 84 )(80 88 )))))))))))(74 (69 (83 (26 (14 (25 ((11 (12 13 ))(42 (43 44 ))))))))))(66 (92 (39 93 ))))))))))*
(0 ((1 (2 3 ))(33 (76 (57 (((((72 (6 (4 5 )))(45 46 ))(34 68 ))(54 (58 73 )))((74 ((89 (((8 (94 (7 59 )))(37 (75 (53 (35 (81 (78 (95 ((79 84 )(80 88 ))))))))))(((23 (61 ((77 ((9 16 )(71 (((15 17 )(21 (62 (38 (60 86 )))))(19 (18 (20 24 )))))))(22 (47 (40 41 ))))))(82 91 ))((90 (55 ((((30 (10 65 ))(48 85 ))((31 (27 (32 56 )))(29 ((28 67 )(70 (51 (50 (49 52 ))))))))(63 64 ))))(36 87 )))))(69 (83 (26 (14 (25 ((11 (12 13 ))(42 (43 44 ))))))))))(66 (92 (39 93 ))))))))))*
(0 ((1 (2 3 ))(33 (76 (57 (((((72 (6 (4 5 )))(45 46 ))(34 68 ))(54 (58 73 )))(((89 ((59 (7 94 ))((8 (((23 (61 ((77 ((9 16 )(71 (((15 17 )(21 (62 (38 (60 86 )))))(19 (18 (20 24 )))))))(22 (47 (40 41 ))))))(82 91 ))((90 (55 (48 (((30 (10 65 ))(85 (63 64 )))((31 (27 (32 56 )))(29 ((28 67 )(70 (51 (50 (49 52 )))))))))))(36 87 ))))(37 (75 (53 (35 (81 (78 (95 ((79 84 )(80 88 ))))))))))))(74 (69 (83 (26 (14 (25 ((11 (12 13 ))(42 (43 44 ))))))))))(66 (92 (39 93 ))))))))))*
(0 ((1 (2 3 ))((57 (((((72 (5 (4 6 )))(45 46 ))(34 68 ))(54 (58 73 )))(((89 ((59 (7 94 ))((((8 ((37 (((35 (78 95 ))(81 ((79 84 )(80 88 ))))(53 75 )))(82 91 )))(23 (61 ((60 ((9 77 )(16 (71 (((15 17 )(21 ((24 62 )(38 86 ))))(19 (18 20 )))))))(22 (47 (40 41 )))))))(36 87 ))(90 (55 (48 (((30 (10 65 ))(85 (63 64 )))((31 (27 (32 56 )))(29 ((28 67 )(70 (51 (50 (49 52 ))))))))))))))(74 (69 (83 (26 (14 (25 ((13 (11 12 ))(42 (43 44 ))))))))))(66 (92 (39 93 ))))))(33 76 ))))*
(0 ((1 (2 3 ))(33 (57 ((76 ((((72 (6 (4 5 )))(45 46 ))(34 68 ))(54 (58 73 ))))((74 ((89 ((59 (7 94 ))((8 (37 (75 (53 ((35 81 )((78 95 )((79 84 )(80 88 ))))))))(((61 (23 ((60 (16 ((9 77 )(71 (((15 17 )(21 ((24 62 )(38 86 ))))(19 (18 20 )))))))(22 (47 (40 41 ))))))(82 91 ))((90 (55 (((30 (10 65 ))((85 ((29 (28 67 ))(70 ((49 52 )(50 51 )))))(63 64 )))(48 (31 (56 (27 32 )))))))(36 87 ))))))(69 (83 (26 (14 (25 (42 ((13 (11 12 ))(43 44 ))))))))))(66 (92 (39 93 )))))))))*
(0 ((1 (2 3 ))((57 (((((72 (6 (4 5 )))(45 46 ))(34 68 ))(54 (58 73 )))(((89 ((59 (7 94 ))((((8 ((37 (((35 (78 95 ))(81 ((79 84 )(80 88 ))))(53 75 )))(82 91 )))(23 (61 ((60 (16 ((9 77 )(71 (((15 17 )(21 ((24 62 )(38 86 ))))(19 (18 20 )))))))(22 (47 (40 41 )))))))(36 87 ))(90 (55 (48 (((30 (10 65 ))(85 (63 64 )))((31 (56 (27 32 )))(29 ((28 67 )(70 ((49 52 )(50 51 )))))))))))))(74 (69 (83 (26 (14 (25 (42 ((13 (11 12 ))(43 44 ))))))))))(66 (92 (39 93 ))))))(33 76 ))))*
(0 ((1 (2 3 ))(33 (57 ((76 ((((72 (6 (4 5 )))(45 46 ))(34 68 ))(54 (58 73 ))))((74 ((89 ((59 (7 94 ))((8 (37 (75 (53 ((35 81 )(78 (95 ((79 84 )(80 88 )))))))))(((23 (61 ((60 (16 ((9 77 )(71 (((15 17 )(21 ((24 62 )(38 86 ))))(19 (18 20 )))))))(22 (47 (40 41 ))))))(82 91 ))((90 (55 (((30 (10 65 ))((85 ((29 (28 67 ))(70 ((49 52 )(50 51 )))))(63 64 )))(48 (31 (56 (27 32 )))))))(36 87 ))))))(69 (83 (26 (14 (25 (42 ((13 (11 12 ))(43 44 ))))))))))(66 (92 (39 93 )))))))))*
(0 ((1 (2 3 ))((57 (((((72 (6 (4 5 )))(45 46 ))(34 68 ))(54 (58 73 )))((74 ((89 ((59 (7 94 ))((8 (((23 (61 ((60 ((9 77 )(16 (71 (((15 17 )(21 ((24 62 )(38 86 ))))(19 (18 20 )))))))(22 (47 (40 41 ))))))(82 91 ))((90 (55 (48 (((30 (10 65 ))((85 ((29 (28 67 ))(70 (51 (50 (49 52 ))))))(63 64 )))(31 (27 (32 56 )))))))(36 87 ))))(37 (75 (53 ((35 81 )(78 (95 ((79 84 )(80 88 )))))))))))(69 (83 (26 (14 (25 (42 ((13 (11 12 ))(43 44 ))))))))))(66 (92 (39 93 ))))))(33 76 ))))*
(0 ((1 (2 3 ))(33 (76 (57 (((((72 (6 (4 5 )))(45 46 ))(34 68 ))(54 (58 73 )))((74 ((89 ((59 (7 94 ))((8 (((61 (23 ((60 ((9 77 )(16 (71 (((15 17 )(21 ((24 62 )(38 86 ))))(19 (18 20 )))))))(22 (47 (40 41 ))))))(82 91 ))((90 (55 ((((30 (10 65 ))(48 85 ))((31 (32 (27 56 )))(29 ((28 67 )(70 (50 (49 (51 52 ))))))))(63 64 ))))(36 87 ))))(37 (75 (53 (35 (81 ((78 95 )((79 84 )(80 88 )))))))))))(69 (83 (26 (14 (25 ((12 (11 13 ))(42 (43 44 ))))))))))(66 (92 (39 93 ))))))))))*
(0 ((1 (2 3 ))((57 (((((72 (6 (4 5 )))(45 46 ))(34 68 ))(54 (58 73 )))((74 ((89 ((59 (7 94 ))((8 (((61 (23 ((60 ((9 77 )(16 (71 (((15 17 )(21 ((24 62 )(38 86 ))))(19 (18 20 )))))))(22 (47 (40 41 ))))))(82 91 ))((90 (55 (48 (((30 (10 65 ))((85 ((29 (28 67 ))(70 (50 (49 (51 52 ))))))(63 64 )))(31 (56 (27 32 )))))))(36 87 ))))(37 (75 (53 (((35 81 )(78 95 ))((79 84 )(80 88 )))))))))(69 (83 (26 (14 (25 (42 ((11 (12 13 ))(43 44 ))))))))))(66 (92 (39 93 ))))))(33 76 ))))*
(0 ((1 (2 3 ))(33 (76 (57 (((((72 (6 (4 5 )))(45 46 ))(34 68 ))(54 (58 73 )))((74 ((89 ((59 (7 94 ))((8 (((23 (61 ((60 ((9 77 )(16 (71 (((15 17 )(21 ((24 62 )(38 86 ))))(19 (18 20 )))))))(22 (47 (40 41 ))))))(82 91 ))((90 (55 ((((30 (10 65 ))(48 85 ))((31 (56 (27 32 )))(29 ((28 67 )(70 (50 (49 (51 52 ))))))))(63 64 ))))(36 87 ))))(37 (75 (53 (((35 81 )(78 95 ))((79 84 )(80 88 )))))))))(69 (83 (26 (14 (25 (42 ((11 (12 13 ))(43 44 ))))))))))(66 (92 (39 93 ))))))))))*
(0 ((1 (2 3 ))(33 (57 ((76 ((((72 (6 (4 5 )))(45 46 ))(34 68 ))(54 (58 73 ))))((74 ((89 ((59 (7 94 ))((((8 ((37 (((35 (78 95 ))(81 ((79 84 )(80 88 ))))(53 75 )))(82 91 )))(23 (61 ((60 (16 ((9 77 )(71 (((15 17 )(21 ((24 62 )(38 86 ))))(19 (18 20 )))))))(22 (47 (40 41 )))))))(36 87 ))(90 (55 (48 (((30 (10 65 ))(85 (63 64 )))((31 (27 (32 56 )))(29 ((28 67 )(70 (51 (50 (49 52 ))))))))))))))(69 (83 (26 (14 (25 ((13 (11 12 ))(42 (43 44 ))))))))))(66 (92 (39 93 )))))))))*
(0 ((1 (2 3 ))(33 (57 (((((72 (6 (4 5 )))(45 46 ))(34 68 ))(76 (54 (58 73 ))))((74 ((89 (((8 (94 (7 59 )))(37 (75 (53 ((35 81 )(((78 95 )(80 88 ))(79 84 )))))))(((23 (61 ((77 ((9 16 )(71 (((15 17 )(21 ((24 62 )(38 (60 86 )))))(19 (18 20 ))))))(22 (47 (40 41 ))))))(82 91 ))((90 (55 (48 (((30 (10 65 ))(85 (63 64 )))((31 (27 (32 56 )))(29 ((28 67 )(70 (51 (50 (49 52 )))))))))))(36 87 )))))(69 (83 (26 (14 (25 (42 ((13 (11 12 ))(43 44 ))))))))))(66 (92 (39 93 )))))))))*
(0 ((1 (2 3 ))(33 (57 ((76 ((((72 (5 (4 6 )))(45 46 ))(34 68 ))(54 (58 73 ))))((74 ((89 ((59 (7 94 ))((8 (((23 (61 ((77 (9 (16 (71 (((15 17 )(21 ((24 62 )(38 (60 86 )))))(19 (18 20 )))))))(22 (47 (40 41 ))))))(82 91 ))((90 (55 (48 (((30 (10 65 ))(85 (63 64 )))((31 (32 (27 56 )))(29 ((28 67 )(70 ((49 52 )(50 51 ))))))))))(36 87 ))))(37 (75 (53 ((35 81 )(((78 95 )(80 88 ))(79 84 )))))))))(69 (83 (26 (14 (25 (42 ((11 (12 13 ))(43 44 ))))))))))(66 (92 (39 93 )))))))))*
(0 ((1 (2 3 ))(33 (57 ((76 ((((72 (6 (4 5 )))(45 46 ))(34 68 ))(54 (58 73 ))))((74 ((89 ((59 (7 94 ))((8 (((23 (61 ((77 ((9 16 )(71 (((15 17 )(21 ((24 62 )(38 (60 86 )))))(19 (18 20 ))))))(22 (47 (40 41 ))))))(82 91 ))((90 (55 ((((30 (10 65 ))(48 85 ))((31 (56 (27 32 )))(29 ((28 67 )(70 (51 (50 (49 52 ))))))))(63 64 ))))(36 87 ))))(37 (75 (53 ((35 81 )((78 95 )((79 84 )(80 88 ))))))))))(69 (83 (26 (14 (25 (42 ((13 (11 12 ))(43 44 ))))))))))(66 (92 (39 93 )))))))))*
(0 ((1 (2 3 ))(33 (57 ((76 ((((72 (6 (4 5 )))(45 46 ))(34 68 ))(54 (58 73 ))))((74 ((89 ((59 (7 94 ))((((8 ((37 (((35 (78 95 ))(81 ((79 84 )(80 88 ))))(53 75 )))(82 91 )))(23 (61 ((77 ((9 16 )(71 (((15 17 )(21 ((24 62 )(38 (60 86 )))))(19 (18 20 ))))))(22 (47 (40 41 )))))))(36 87 ))(90 (55 (48 (((30 (10 65 ))(85 (63 64 )))((31 (56 (27 32 )))(29 ((28 67 )(70 (51 (50 (49 52 ))))))))))))))(69 (83 (26 (14 (25 (42 ((13 (11 12 ))(43 44 ))))))))))(66 (92 (39 93 )))))))))*
(0 ((1 (2 3 ))(33 (57 ((76 ((((72 (6 (4 5 )))(45 46 ))(34 68 ))(54 (58 73 ))))((74 ((89 ((59 (7 94 ))((8 (((23 (61 ((77 ((9 16 )(71 (((15 17 )(21 ((24 62 )(38 (60 86 )))))(19 (18 20 ))))))(22 (47 (40 41 ))))))(82 91 ))(37 (((35 (78 95 ))(81 ((79 84 )(80 88 ))))(53 75 )))))((90 (55 (48 (((30 (10 65 ))(85 (63 64 )))((31 (56 (27 32 )))(29 ((28 67 )(70 (51 (50 (49 52 )))))))))))(36 87 )))))(69 (83 (26 (14 (25 (42 ((13 (11 12 ))(43 44 ))))))))))(66 (92 (39 93 )))))))))*
(0 ((1 (2 3 ))(33 (57 ((76 ((((72 (6 (4 5 )))(45 46 ))(34 68 ))(54 (58 73 ))))((74 ((89 ((59 (7 94 ))((8 (((91 (23 (61 ((77 (9 (16 (71 (((15 17 )(21 ((24 62 )(38 (60 86 )))))(19 (18 20 )))))))(22 (47 (40 41 )))))))(37 82 ))(((35 (78 95 ))(81 ((79 84 )(80 88 ))))(53 75 ))))((90 (55 (((30 (10 65 ))((85 ((29 (28 67 ))(70 ((49 52 )(50 51 )))))(63 64 )))(48 (31 (27 (32 56 )))))))(36 87 )))))(69 (83 (26 (14 (25 (42 ((13 (11 12 ))(43 44 ))))))))))(66 (92 (39 93 )))))))))*
(0 (33 (57 (((76 ((1 (2 3 ))(54 (58 73 ))))(((72 (6 (4 5 )))(45 46 ))(34 68 )))(((89 ((59 (7 94 ))((8 (((23 (61 ((60 (16 ((9 77 )(71 (((15 17 )(21 ((24 62 )(38 86 ))))(19 (18 20 )))))))(22 (47 (40 41 ))))))(82 91 ))((90 (55 ((((30 (10 65 ))(48 85 ))((31 (32 (27 56 )))(29 ((28 67 )(70 ((49 52 )(50 51 )))))))(63 64 ))))(36 87 ))))(37 (75 (53 ((35 81 )(95 (78 ((79 84 )(80 88 )))))))))))(74 (69 (83 (26 (14 (25 (42 ((11 (12 13 ))(43 44 ))))))))))(66 (92 (39 93 ))))))))*
(0 ((1 (2 3 ))(33 (57 ((76 ((((72 (6 (4 5 )))(45 46 ))(34 68 ))(54 (58 73 ))))((74 ((89 ((59 (7 94 ))((8 (((91 (23 (61 ((60 (16 ((9 77 )(71 (((15 17 )(21 ((24 62 )(38 86 ))))(19 (18 20 )))))))(22 (47 (40 41 )))))))(37 82 ))(((35 (78 95 ))(81 ((79 84 )(80 88 ))))(53 75 ))))((90 (55 ((((30 (10 65 ))(48 85 ))((31 (32 (27 56 )))(29 ((28 67 )(70 ((49 52 )(50 51 )))))))(63 64 ))))(36 87 )))))(69 (83 (26 (14 (25 (42 ((11 (12 13 ))(43 44 ))))))))))(66 (92 (39 93 )))))))))*
(0 (33 (57 (((76 ((1 (2 3 ))(54 (58 73 ))))(((72 (5 (4 6 )))(45 46 ))(34 68 )))(((89 ((59 (7 94 ))((8 (((23 (61 (9 (60 ((77 (16 (71 (((15 17 )(21 ((24 62 )(38 86 ))))(19 (18 20 ))))))(22 (47 (40 41 ))))))))(82 91 ))((90 (55 ((((30 (10 65 ))(48 85 ))((31 (27 (32 56 )))(29 ((28 67 )(70 (51 (50 (49 52 ))))))))(63 64 ))))(36 87 ))))(37 (75 (53 ((35 81 )(95 (78 ((79 84 )(80 88 )))))))))))(74 (69 (83 (26 (14 (25 (42 ((13 (11 12 ))(43 44 ))))))))))(66 (92 (39 93 ))))))))*
(0 ((1 (2 3 ))(33 (57 ((76 ((((72 (6 (4 5 )))(45 46 ))(34 68 ))(54 (58 73 ))))((74 ((89 ((59 (7 94 ))((8 (((23 (61 ((77 (9 (16 (71 (((15 17 )(21 (62 (38 (60 86 )))))(19 (18 (20 24 ))))))))(22 (47 (40 41 ))))))(82 91 ))((90 (55 (48 (((30 (10 65 ))((85 ((29 (28 67 ))(70 (51 (50 (49 52 ))))))(63 64 )))(31 (32 (27 56 )))))))(36 87 ))))(37 (75 (53 ((35 81 )((95 (78 (80 88 )))(79 84 )))))))))(69 (83 (26 (14 (25 ((11 (12 13 ))(42 (43 44 ))))))))))(66 (92 (39 93 )))))))))*
(0 ((1 (2 3 ))(33 (57 (((((72 (6 (4 5 )))(45 46 ))(34 68 ))(76 (54 (58 73 ))))((74 ((89 ((59 (7 94 ))((8 (((23 (61 ((77 (9 (16 (71 (((15 17 )(21 (62 (38 (60 86 )))))(19 (18 (20 24 ))))))))(22 (47 (40 41 ))))))(82 91 ))((90 (55 (((30 (10 65 ))((85 ((29 (28 67 ))(70 (51 (50 (49 52 ))))))(63 64 )))(48 (31 (27 (32 56 )))))))(36 87 ))))(37 (75 (53 ((35 81 )((95 (78 (80 88 )))(79 84 )))))))))(69 (83 (26 (14 (25 ((12 (11 13 ))(42 (43 44 ))))))))))(66 (92 (39 93 )))))))))*
(0 ((1 (2 3 ))(33 (57 ((76 ((((72 (6 (4 5 )))(45 46 ))(34 68 ))(54 (58 73 ))))((74 ((89 ((59 (7 94 ))((8 (((23 (61 ((77 (9 (16 (71 (((15 17 )(21 (62 (38 (60 86 )))))(19 (18 (20 24 ))))))))(22 (47 (40 41 ))))))(82 91 ))((90 (55 (48 (((30 (10 65 ))((85 ((29 (28 67 ))(70 (51 (50 (49 52 ))))))(63 64 )))(31 (27 (32 56 )))))))(36 87 ))))(37 (75 (53 ((35 81 )((95 (78 (80 88 )))(79 84 )))))))))(69 (83 (26 (14 (25 ((12 (11 13 ))(42 (43 44 ))))))))))(66 (92 (39 93 )))))))))*
(0 ((1 (2 3 ))(33 (57 (((((72 (6 (4 5 )))(45 46 ))(34 68 ))(76 (54 (58 73 ))))((74 ((89 ((59 (7 94 ))((8 (((23 (61 ((77 (9 (16 (71 (((15 17 )(21 (62 (38 (60 86 )))))(19 (18 (20 24 ))))))))(22 (47 (40 41 ))))))(37 (82 91 )))(((35 (78 95 ))(81 ((79 84 )(80 88 ))))(53 75 ))))((90 (55 (48 (((30 (10 65 ))((85 ((29 (28 67 ))(70 (51 (50 (49 52 ))))))(63 64 )))(31 (27 (32 56 )))))))(36 87 )))))(69 (83 (26 (14 (25 (42 ((12 (11 13 ))(43 44 ))))))))))(66 (92 (39 93 )))))))))*
(0 ((1 (2 3 ))(33 (57 ((76 ((((72 (6 (4 5 )))(45 46 ))(34 68 ))(54 (58 73 ))))((74 ((89 ((59 (7 94 ))((8 (((23 (61 ((60 (16 ((9 77 )(71 (((15 17 )(21 ((24 62 )(38 86 ))))(19 (18 20 )))))))(22 (47 (40 41 ))))))(82 91 ))((90 (55 (48 (((30 (10 65 ))(85 (63 64 )))((31 (27 (32 56 )))(29 ((28 67 )(70 (51 (50 (49 52 )))))))))))(36 87 ))))(37 (75 (53 (35 (81 ((95 (78 (80 88 )))(79 84 ))))))))))(69 (83 (26 (14 (25 ((13 (11 12 ))(42 (43 44 ))))))))))(66 (92 (39 93 )))))))))*
(0 ((1 (2 3 ))(33 (57 (((((72 (5 (4 6 )))(45 46 ))(34 68 ))(54 (58 73 )))(76 (((89 ((59 (7 94 ))((8 (37 (75 (53 ((35 81 )((95 (78 (80 88 )))(79 84 )))))))(((23 (61 ((60 (16 ((9 77 )(71 (((15 17 )(21 ((24 62 )(38 86 ))))(19 (18 20 )))))))(22 (47 (40 41 ))))))(82 91 ))((90 (55 (48 (((30 (10 65 ))(85 (63 64 )))((32 (31 (27 56 )))(29 ((28 67 )(70 (51 (50 (49 52 )))))))))))(36 87 ))))))(74 (69 (83 (26 (14 (25 (42 ((13 (11 12 ))(43 44 ))))))))))(66 (92 (39 93 ))))))))))*
(0 ((1 (2 3 ))(33 (76 (57 (((((72 (6 (4 5 )))(45 46 ))(34 68 ))(54 (58 73 )))((74 ((89 ((59 (7 94 ))((8 (((23 (61 ((60 (16 ((9 77 )(71 (((15 17 )(21 ((24 62 )(38 86 ))))(19 (18 20 )))))))(22 (47 (40 41 ))))))(82 91 ))((90 (55 (48 (((30 (10 65 ))((85 ((29 (28 67 ))(70 ((49 52 )(50 51 )))))(63 64 )))(31 (32 (27 56 )))))))(36 87 ))))(37 (75 (53 ((35 81 )(((78 95 )(80 88 ))(79 84 )))))))))(69 (83 (26 (14 (25 (42 ((13 (11 12 ))(43 44 ))))))))))(66 (92 (39 93 ))))))))))*
(0 ((1 (2 3 ))(33 (76 (57 (((((72 (5 (4 6 )))(45 46 ))(34 68 ))(54 (58 73 )))((74 ((89 ((59 (7 94 ))((8 (((23 (61 (9 (60 ((77 (16 (71 (((15 17 )(21 ((24 62 )(38 86 ))))(19 (18 20 ))))))(22 (47 (40 41 ))))))))(82 91 ))((90 (55 ((((30 (10 65 ))(48 85 ))((31 (27 (32 56 )))(29 ((28 67 )(70 (51 (50 (49 52 ))))))))(63 64 ))))(36 87 ))))(37 (75 (53 (35 (81 ((78 95 )((79 84 )(80 88 )))))))))))(69 (83 (26 (14 (25 (42 ((12 (11 13 ))(43 44 ))))))))))(66 (92 (39 93 ))))))))))*
(0 ((1 (2 3 ))(33 (57 ((76 ((((72 (6 (4 5 )))(45 46 ))(34 68 ))(54 (58 73 ))))((74 ((89 ((59 (7 94 ))((8 (((23 (61 ((60 (16 ((9 77 )(71 (((15 17 )(21 ((24 62 )(38 86 ))))(19 (18 20 )))))))(22 (47 (40 41 ))))))(82 91 ))((90 (55 (48 (((30 (10 65 ))(85 (63 64 )))((31 (32 (27 56 )))(29 ((28 67 )(70 ((49 52 )(50 51 ))))))))))(36 87 ))))(37 (75 (53 ((35 81 )(((78 95 )(80 88 ))(79 84 )))))))))(69 (83 (26 (14 (25 (42 ((13 (11 12 ))(43 44 ))))))))))(66 (92 (39 93 )))))))))*
(0 ((1 (2 3 ))(33 (76 (57 (((((72 (6 (4 5 )))(45 46 ))(34 68 ))(54 (58 73 )))((74 ((89 ((59 (7 94 ))((8 (((23 (61 ((60 (16 ((9 77 )(71 (((15 17 )(21 ((24 62 )(38 86 ))))(19 (18 20 )))))))(22 (47 (40 41 ))))))(82 91 ))((90 (55 (48 (((30 (10 65 ))(85 (63 64 )))((31 (32 (27 56 )))(29 ((28 67 )(70 ((49 52 )(50 51 ))))))))))(36 87 ))))(37 (75 (53 (35 (81 (((78 95 )(80 88 ))(79 84 ))))))))))(69 (83 (26 (14 (25 (42 ((13 (11 12 ))(43 44 ))))))))))(66 (92 (39 93 ))))))))))*
(0 ((1 (2 3 ))(33 (57 (((((72 (6 (4 5 )))(45 46 ))(34 68 ))(54 (58 73 )))(76 (((89 ((59 (7 94 ))((8 (37 (75 (53 (35 (81 (((78 95 )(80 88 ))(79 84 ))))))))(((23 (61 ((60 (16 ((9 77 )(71 (((15 17 )(21 ((24 62 )(38 86 ))))(19 (18 20 )))))))(22 (47 (40 41 ))))))(82 91 ))((90 (55 ((((30 (10 65 ))(48 85 ))((31 (32 (27 56 )))(29 ((28 67 )(70 ((49 52 )(50 51 )))))))(63 64 ))))(36 87 ))))))(74 (69 (83 (26 (14 (25 ((13 (11 12 ))(42 (43 44 ))))))))))(66 (92 (39 93 ))))))))))*
(0 (33 (57 (((76 ((1 (2 3 ))(54 (58 73 ))))(((72 (5 (4 6 )))(45 46 ))(34 68 )))((74 ((89 ((59 (7 94 ))((8 (37 (75 (53 (35 (81 ((78 95 )((79 84 )(80 88 )))))))))(((61 (23 ((77 (9 (16 (71 (((15 17 )(21 ((24 62 )(38 (60 86 )))))(19 (18 20 )))))))(22 (47 (40 41 ))))))(82 91 ))((90 (55 (48 (((30 (10 65 ))((85 ((29 (28 67 ))(70 (50 (52 (49 51 ))))))(63 64 )))(31 (56 (27 32 )))))))(36 87 ))))))(69 (83 (26 (14 (25 ((11 (12 13 ))(42 (43 44 ))))))))))(66 (92 (39 93 ))))))))*
(0 (33 (57 (((76 ((1 (2 3 ))(54 (58 73 ))))(((72 (6 (4 5 )))(45 46 ))(34 68 )))((74 ((89 ((59 (7 94 ))((8 (((23 (61 ((77 ((9 16 )(71 (((15 17 )(21 ((24 62 )(38 (60 86 )))))(19 (18 20 ))))))(22 (47 (40 41 ))))))(82 91 ))((90 (55 (((30 (10 65 ))((85 ((29 (28 67 ))(70 (50 (52 (49 51 ))))))(63 64 )))(48 (31 (56 (27 32 )))))))(36 87 ))))(37 (75 (53 ((35 81 )(((78 95 )(80 88 ))(79 84 )))))))))(69 (83 (26 (14 (25 (42 ((11 (12 13 ))(43 44 ))))))))))(66 (92 (39 93 ))))))))*
(0 (33 (57 (((76 ((1 (2 3 ))(54 (58 73 ))))(((72 (6 (4 5 )))(45 46 ))(34 68 )))((74 ((89 ((59 (7 94 ))((8 (37 (75 (53 (35 (81 (78 (95 ((79 84 )(80 88 ))))))))))(((23 (61 ((60 (16 ((9 77 )(71 (((15 17 )(21 ((24 62 )(38 86 ))))(19 (18 20 )))))))(22 (47 (40 41 ))))))(82 91 ))((90 (55 (48 (((30 (10 65 ))((85 ((29 (28 67 ))(70 (50 (49 (51 52 ))))))(63 64 )))(31 (32 (27 56 )))))))(36 87 ))))))(69 (83 (26 (14 (25 (42 ((13 (11 12 ))(43 44 ))))))))))(66 (92 (39 93 ))))))))*
(0 ((1 (2 3 ))(33 (57 (((((72 (5 (4 6 )))(45 46 ))(34 68 ))(76 (54 (58 73 ))))((74 ((89 ((59 (7 94 ))((8 (((23 (61 ((77 ((9 16 )(71 (((15 17 )(21 ((24 62 )(38 (60 86 )))))(19 (18 20 ))))))(22 (47 (40 41 ))))))(82 91 ))((90 (55 (((30 (10 65 ))((85 ((29 (28 67 ))(70 (50 (52 (49 51 ))))))(63 64 )))(48 (31 (56 (27 32 )))))))(36 87 ))))(37 (75 (53 (35 (81 (78 (95 ((79 84 )(80 88 ))))))))))))(69 (83 (26 (14 (25 (42 ((12 (11 13 ))(43 44 ))))))))))(66 (92 (39 93 )))))))))*
(0 (33 (57 (((76 ((1 (2 3 ))(54 (58 73 ))))(((72 (6 (4 5 )))(45 46 ))(34 68 )))((74 ((89 ((59 (7 94 ))((8 (((23 (61 (9 (60 ((77 (16 (71 (((15 17 )(21 ((24 62 )(38 86 ))))(19 (18 20 ))))))(22 (47 (40 41 ))))))))(82 91 ))((90 (55 ((((30 (10 65 ))(48 85 ))((31 (56 (27 32 )))(29 ((28 67 )(70 (51 (50 (49 52 ))))))))(63 64 ))))(36 87 ))))(37 (75 (53 ((35 81 )(95 (78 ((79 84 )(80 88 )))))))))))(69 (83 (26 (14 (25 (42 ((12 (11 13 ))(43 44 ))))))))))(66 (92 (39 93 ))))))))*
(0 (33 (57 (((76 ((1 (2 3 ))(54 (58 73 ))))(((72 (5 (4 6 )))(45 46 ))(34 68 )))((74 ((89 ((59 (7 94 ))((8 (((23 (61 (9 (60 ((77 (16 (71 (((15 17 )(21 ((24 62 )(38 86 ))))(19 (18 20 ))))))(22 (47 (40 41 ))))))))(82 91 ))((90 (55 (48 (((30 (10 65 ))(85 (63 64 )))((31 (27 (32 56 )))(29 ((28 67 )(70 (51 (50 (49 52 )))))))))))(36 87 ))))(37 (75 (53 (35 (81 (78 (95 ((79 84 )(80 88 ))))))))))))(69 (83 (26 (14 (25 (42 ((12 (11 13 ))(43 44 ))))))))))(66 (92 (39 93 ))))))))*
(0 (33 (57 (((76 ((1 (2 3 ))(54 (58 73 ))))(((72 (5 (4 6 )))(45 46 ))(34 68 )))((74 ((89 ((59 (7 94 ))((((8 ((37 (((35 (78 95 ))(81 ((79 84 )(80 88 ))))(53 75 )))(82 91 )))(23 (61 ((77 ((9 16 )(71 (((15 17 )(21 ((24 62 )(38 (60 86 )))))(19 (18 20 ))))))(22 (47 (40 41 )))))))(36 87 ))(90 (55 (((30 (10 65 ))((85 ((29 (28 67 ))(70 (50 (52 (49 51 ))))))(63 64 )))(48 (31 (56 (27 32 ))))))))))(69 (83 (26 (14 (25 (42 ((12 (11 13 ))(43 44 ))))))))))(66 (92 (39 93 ))))))))*
(0 (33 (57 (((76 ((1 (2 3 ))(54 (58 73 ))))(((72 (6 (4 5 )))(45 46 ))(34 68 )))((74 ((89 ((59 (7 94 ))((8 (((23 (61 (9 (60 ((77 (16 (71 (((15 17 )(21 ((24 62 )(38 86 ))))(19 (18 20 ))))))(22 (47 (40 41 ))))))))(82 91 ))((90 (55 (((30 (10 65 ))((85 ((29 (28 67 ))(70 (51 (50 (49 52 ))))))(63 64 )))(48 (31 (56 (27 32 )))))))(36 87 ))))(37 (75 (53 (35 (81 (95 (78 ((79 84 )(80 88 ))))))))))))(69 (83 (26 (14 (25 (42 ((12 (11 13 ))(43 44 ))))))))))(66 (92 (39 93 ))))))))*
(0 (33 (57 (((76 ((1 (2 3 ))(54 (58 73 ))))(((72 (6 (4 5 )))(45 46 ))(34 68 )))(((89 ((59 (7 94 ))((8 (((23 (61 ((60 (16 ((9 77 )(71 (((15 17 )(21 ((24 62 )(38 86 ))))(19 (18 20 )))))))(22 (47 (40 41 ))))))(37 (82 91 )))(((35 (78 95 ))(81 ((79 84 )(80 88 ))))(53 75 ))))((90 (55 (48 (((30 (10 65 ))(85 (63 64 )))((31 (56 (27 32 )))(29 ((28 67 )(70 (50 (52 (49 51 )))))))))))(36 87 )))))(74 (69 (83 (26 (14 (25 ((13 (11 12 ))(42 (43 44 ))))))))))(66 (92 (39 93 ))))))))*
(0 ((1 (2 3 ))((57 (((((72 (6 (4 5 )))(45 46 ))(34 68 ))(54 (58 73 )))((74 ((89 ((59 (7 94 ))((8 (37 (75 (53 ((35 81 )((78 (95 (80 88 )))(79 84 )))))))(((23 (61 ((77 (9 (16 (71 (((15 17 )(21 ((24 62 )(38 (60 86 )))))(19 (18 20 )))))))(22 (47 (40 41 ))))))(82 91 ))((90 (55 (48 (((30 (10 65 ))(85 (63 64 )))((31 (32 (27 56 )))(29 ((28 67 )(70 ((49 52 )(50 51 ))))))))))(36 87 ))))))(69 (83 (26 (14 (25 (42 ((13 (11 12 ))(43 44 ))))))))))(66 (92 (39 93 ))))))(33 76 ))))*
(0 ((1 (2 3 ))((57 (((((72 (6 (4 5 )))(45 46 ))(34 68 ))(54 (58 73 )))((74 ((89 ((59 (7 94 ))((8 (37 (75 (53 ((35 81 )((78 95 )((79 84 )(80 88 ))))))))(((23 (61 ((60 (16 ((9 77 )(71 (((15 17 )(21 ((24 62 )(38 86 ))))(19 (18 20 )))))))(22 (47 (40 41 ))))))(82 91 ))((90 (55 (48 (((30 (10 65 ))(85 (63 64 )))((31 (56 (27 32 )))(29 ((28 67 )(70 (50 (52 (49 51 )))))))))))(36 87 ))))))(69 (83 (26 (14 (25 ((13 (11 12 ))(42 (43 44 ))))))))))(66 (92 (39 93 ))))))(33 76 ))))*
(0 ((1 (2 3 ))((57 (((((72 (6 (4 5 )))(45 46 ))(34 68 ))(54 (58 73 )))((74 ((89 ((59 (7 94 ))((((8 ((((35 (78 95 ))(81 ((79 84 )(80 88 ))))(53 75 ))(37 (82 91 ))))(23 (61 ((77 (9 (16 (71 (((15 17 )(21 ((24 62 )(38 (60 86 )))))(19 (18 20 )))))))(22 (47 (40 41 )))))))(36 87 ))(90 (55 ((((30 (10 65 ))(48 85 ))((31 (56 (27 32 )))(29 ((28 67 )(70 ((49 52 )(50 51 )))))))(63 64 )))))))(69 (83 (26 (14 (25 ((13 (11 12 ))(42 (43 44 ))))))))))(66 (92 (39 93 ))))))(33 76 ))))*
(0 (33 (57 (((76 ((1 (2 3 ))(54 (58 73 ))))(((72 (6 (4 5 )))(45 46 ))(34 68 )))((74 ((89 ((59 (7 94 ))((8 (37 (75 (53 ((35 81 )(78 (95 ((79 84 )(80 88 )))))))))(((61 (23 ((60 ((9 77 )(16 (71 (((15 17 )(21 ((24 62 )(38 86 ))))(19 (18 20 )))))))(22 (47 (40 41 ))))))(82 91 ))((90 (55 (48 (((30 (10 65 ))(85 (63 64 )))((31 (56 (27 32 )))(29 ((28 67 )(70 (50 (51 (49 52 )))))))))))(36 87 ))))))(69 (83 (26 (14 (25 ((13 (11 12 ))(42 (43 44 ))))))))))(66 (92 (39 93 ))))))))*
(0 (33 (57 (((76 ((1 (2 3 ))(54 (58 73 ))))(((72 (6 (4 5 )))(45 46 ))(34 68 )))((74 ((89 ((59 (7 94 ))((8 (37 (75 (53 ((35 81 )((95 (78 (80 88 )))(79 84 )))))))(((23 (61 ((60 (16 ((9 77 )(71 (((15 17 )(21 ((24 62 )(38 86 ))))(19 (18 20 )))))))(22 (47 (40 41 ))))))(82 91 ))((90 (55 (48 (((30 (10 65 ))((85 ((29 (28 67 ))(70 (51 (50 (49 52 ))))))(63 64 )))(31 (56 (27 32 )))))))(36 87 ))))))(69 (83 (26 (14 (25 ((13 (11 12 ))(42 (43 44 ))))))))))(66 (92 (39 93 ))))))))*
(0 ((1 (2 3 ))((57 (((((72 (6 (4 5 )))(45 46 ))(34 68 ))(54 (58 73 )))((74 ((89 ((59 (7 94 ))((((8 ((((35 (78 95 ))(81 ((79 84 )(80 88 ))))(53 75 ))(37 (82 91 ))))(23 (61 ((60 (16 ((9 77 )(71 (((15 17 )(21 ((24 62 )(38 86 ))))(19 (18 20 )))))))(22 (47 (40 41 )))))))(36 87 ))(90 (55 ((((30 (10 65 ))(48 85 ))((31 (56 (27 32 )))(29 ((28 67 )(70 (51 (50 (49 52 ))))))))(63 64 )))))))(69 (83 (26 (14 (25 ((13 (11 12 ))(42 (43 44 ))))))))))(66 (92 (39 93 ))))))(33 76 ))))*
(0 ((1 (2 3 ))(33 (76 (57 (((((72 (6 (4 5 )))(45 46 ))(34 68 ))(54 (58 73 )))((74 ((89 ((59 (7 94 ))((8 (37 (75 (53 ((35 81 )(78 (95 ((79 84 )(80 88 )))))))))(((23 (61 ((60 ((9 77 )(16 (71 (((15 17 )(21 ((24 62 )(38 86 ))))(19 (18 20 )))))))(22 (47 (40 41 ))))))(82 91 ))((90 (55 ((((30 (10 65 ))(48 85 ))((31 (56 (27 32 )))(29 ((28 67 )(70 (50 (51 (49 52 ))))))))(63 64 ))))(36 87 ))))))(69 (83 (26 (14 (25 ((13 (11 12 ))(42 (43 44 ))))))))))(66 (92 (39 93 ))))))))))*
(0 (33 (57 (((76 ((1 (2 3 ))(54 (58 73 ))))(((72 (6 (4 5 )))(45 46 ))(34 68 )))((74 ((89 ((59 (7 94 ))(((8 ((23 (61 ((60 ((9 77 )(16 (71 (((15 17 )(21 ((24 62 )(38 86 ))))(19 (18 20 )))))))(22 (47 (40 41 ))))))((((35 (78 95 ))(81 ((79 84 )(80 88 ))))(53 75 ))(37 (82 91 )))))(36 87 ))(90 (55 (48 (((30 (10 65 ))((85 ((29 (28 67 ))(70 (50 (51 (49 52 ))))))(63 64 )))(31 (56 (27 32 ))))))))))(69 (83 (26 (14 (25 ((13 (11 12 ))(42 (43 44 ))))))))))(66 (92 (39 93 ))))))))*
(0 ((1 (2 3 ))(33 (57 ((76 ((((72 (5 (4 6 )))(45 46 ))(34 68 ))(54 (58 73 ))))((74 ((89 ((59 (7 94 ))((8 (((23 (61 ((77 (9 (16 (71 (((15 17 )(21 ((24 62 )(38 (60 86 )))))(19 (18 20 )))))))(22 (47 (40 41 ))))))(82 91 ))((90 (55 (((30 (10 65 ))((85 ((29 (28 67 ))(70 ((49 52 )(50 51 )))))(63 64 )))(48 (31 (27 (32 56 )))))))(36 87 ))))(37 (75 (53 ((35 81 )(78 (95 ((79 84 )(80 88 )))))))))))(69 (83 (26 (14 (25 (42 ((11 (12 13 ))(43 44 ))))))))))(66 (92 (39 93 )))))))))*
(0 ((1 (2 3 ))(33 (57 ((76 ((((72 (6 (4 5 )))(45 46 ))(34 68 ))(54 (58 73 ))))((74 ((89 ((59 (7 94 ))((8 (37 (75 (53 (35 (81 ((78 (95 (80 88 )))(79 84 ))))))))(((61 (23 ((77 (9 (16 (71 (((15 17 )(21 ((24 62 )(38 (60 86 )))))(19 (18 20 )))))))(22 (47 (40 41 ))))))(82 91 ))((90 (55 ((((30 (10 65 ))(48 85 ))((31 (56 (27 32 )))(29 ((28 67 )(70 (51 (50 (49 52 ))))))))(63 64 ))))(36 87 ))))))(69 (83 (26 (14 (25 (42 ((11 (12 13 ))(43 44 ))))))))))(66 (92 (39 93 )))))))))*
(0 ((1 (2 3 ))(33 (76 (57 (((((72 (6 (4 5 )))(45 46 ))(34 68 ))(54 (58 73 )))((74 ((89 (((8 (94 (7 59 )))(37 (75 (53 (35 (81 (95 (78 ((79 84 )(80 88 ))))))))))(((23 (61 ((77 (9 (16 (71 (((15 17 )(21 ((24 62 )(38 (60 86 )))))(19 (18 20 )))))))(22 (47 (40 41 ))))))(82 91 ))((90 (55 (48 (((30 (10 65 ))(85 (63 64 )))((27 (31 (32 56 )))(29 ((28 67 )(70 (51 (50 (49 52 )))))))))))(36 87 )))))(69 (83 (26 (14 (25 (42 ((13 (11 12 ))(43 44 ))))))))))(66 (92 (39 93 ))))))))))*
(0 (33 (57 (((76 ((1 (2 3 ))(54 (58 73 ))))(((72 (6 (4 5 )))(45 46 ))(34 68 )))(((89 ((59 (7 94 ))((8 (((23 (61 ((60 (16 ((9 77 )(71 (((15 17 )(21 ((24 62 )(38 86 ))))(19 (18 20 )))))))(22 (47 (40 41 ))))))(82 91 ))((90 (55 ((((30 (10 65 ))(48 85 ))((31 (56 (27 32 )))(29 ((28 67 )(70 ((49 52 )(50 51 )))))))(63 64 ))))(36 87 ))))(37 (75 (53 (35 (81 ((78 (95 (80 88 )))(79 84 ))))))))))(74 (69 (83 (26 (14 (25 ((13 (11 12 ))(42 (43 44 ))))))))))(66 (92 (39 93 ))))))))*
(0 ((1 (2 3 ))(33 (57 ((76 ((((72 (6 (4 5 )))(45 46 ))(34 68 ))(54 (58 73 ))))((74 ((89 (((8 (94 (7 59 )))(37 (75 (53 (35 (81 (95 (78 ((79 84 )(80 88 ))))))))))(((23 (61 ((77 (9 (16 (71 (((15 17 )(21 ((24 62 )(38 (60 86 )))))(19 (18 20 )))))))(22 (47 (40 41 ))))))(82 91 ))((90 (55 (48 (((30 (10 65 ))(85 (63 64 )))((27 (31 (32 56 )))(29 ((28 67 )(70 (51 (50 (49 52 )))))))))))(36 87 )))))(69 (83 (26 (14 (25 (42 ((13 (11 12 ))(43 44 ))))))))))(66 (92 (39 93 )))))))))*
(0 ((1 (2 3 ))(33 (57 ((76 ((((72 (6 (4 5 )))(45 46 ))(34 68 ))(54 (58 73 ))))((74 ((89 ((59 (7 94 ))((8 (((23 (61 ((77 (9 (16 (71 (((15 17 )(21 ((24 62 )(38 (60 86 )))))(19 (18 20 )))))))(22 (47 (40 41 ))))))(82 91 ))((90 (55 (48 (((30 (10 65 ))(85 (63 64 )))((27 (31 (32 56 )))(29 ((28 67 )(70 (51 (50 (49 52 )))))))))))(36 87 ))))(37 (75 (53 ((35 81 )(95 (78 ((79 84 )(80 88 )))))))))))(69 (83 (26 (14 (25 ((13 (11 12 ))(42 (43 44 ))))))))))(66 (92 (39 93 )))))))))*
(0 ((1 (2 3 ))(33 (57 ((76 ((((72 (5 (4 6 )))(45 46 ))(34 68 ))(54 (58 73 ))))((74 ((89 ((59 (7 94 ))((8 (((23 (61 ((77 (9 (16 (71 (((15 17 )(21 ((24 62 )(38 (60 86 )))))(19 (18 20 )))))))(22 (47 (40 41 ))))))(82 91 ))((90 (55 (48 (((30 (10 65 ))(85 (63 64 )))((31 (27 (32 56 )))(29 ((28 67 )(70 ((49 52 )(50 51 ))))))))))(36 87 ))))(37 (75 (53 (35 (81 (78 (95 ((79 84 )(80 88 ))))))))))))(69 (83 (26 (14 (25 ((11 (12 13 ))(42 (43 44 ))))))))))(66 (92 (39 93 )))))))))*
(0 ((1 (2 3 ))(33 (57 ((76 ((((72 (5 (4 6 )))(45 46 ))(34 68 ))(54 (58 73 ))))((74 ((89 (((8 (94 (7 59 )))(37 (75 (53 (35 (81 (78 (95 ((79 84 )(80 88 ))))))))))(((23 (61 ((77 (9 (16 (71 (((15 17 )(21 ((24 62 )(38 (60 86 )))))(19 (18 20 )))))))(22 (47 (40 41 ))))))(82 91 ))((90 (55 (48 (((30 (10 65 ))(85 (63 64 )))((31 (27 (32 56 )))(29 ((28 67 )(70 ((49 52 )(50 51 ))))))))))(36 87 )))))(69 (83 (26 (14 (25 ((11 (12 13 ))(42 (43 44 ))))))))))(66 (92 (39 93 )))))))))*
(0 (33 (57 (((76 ((1 (2 3 ))(54 (58 73 ))))(((72 (5 (4 6 )))(45 46 ))(34 68 )))(((89 ((59 (7 94 ))((8 (((23 (61 ((77 (9 (16 (71 (((15 17 )(21 ((24 62 )(38 (60 86 )))))(19 (18 20 )))))))(22 (47 (40 41 ))))))(82 91 ))((90 (55 ((((30 (10 65 ))(48 85 ))((31 (27 (32 56 )))(29 ((28 67 )(70 (50 (49 (51 52 ))))))))(63 64 ))))(36 87 ))))(37 (75 (53 ((35 81 )((95 (78 (80 88 )))(79 84 )))))))))(74 (69 (83 (26 (14 (25 (42 ((11 (12 13 ))(43 44 ))))))))))(66 (92 (39 93 ))))))))*
(0 (33 (57 (((76 ((1 (2 3 ))(54 (58 73 ))))(((72 (6 (4 5 )))(45 46 ))(34 68 )))((74 ((89 ((59 (7 94 ))((8 (((61 (23 ((60 (16 ((9 77 )(71 (((15 17 )(21 ((24 62 )(38 86 ))))(19 (18 20 )))))))(22 (47 (40 41 ))))))(82 91 ))((90 (55 (48 (((30 (10 65 ))((85 ((29 (28 67 ))(70 (50 (49 (51 52 ))))))(63 64 )))(31 (27 (32 56 )))))))(36 87 ))))(37 (75 (53 (35 (81 (((78 95 )(80 88 ))(79 84 ))))))))))(69 (83 (26 (14 (25 (42 ((11 (12 13 ))(43 44 ))))))))))(66 (92 (39 93 ))))))))*
(0 (33 (57 (((76 ((1 (2 3 ))(54 (58 73 ))))(((72 (6 (4 5 )))(45 46 ))(34 68 )))(((89 ((59 (7 94 ))((8 (((23 (61 ((60 (16 ((9 77 )(71 (((15 17 )(21 ((24 62 )(38 86 ))))(19 (18 20 )))))))(22 (47 (40 41 ))))))(82 91 ))((90 (55 (48 (((30 (10 65 ))((85 ((29 (28 67 ))(70 (50 (49 (51 52 ))))))(63 64 )))(31 (27 (32 56 )))))))(36 87 ))))(37 (75 (53 ((35 81 )(((78 95 )(80 88 ))(79 84 )))))))))(74 (69 (83 (26 (14 (25 (42 ((11 (12 13 ))(43 44 ))))))))))(66 (92 (39 93 ))))))))*
(0 (33 (57 (((76 ((1 (2 3 ))(54 (58 73 ))))(((72 (6 (4 5 )))(45 46 ))(34 68 )))(((89 ((59 (7 94 ))((8 (((61 (23 (9 (60 ((77 (16 (71 (((15 17 )(21 ((24 62 )(38 86 ))))(19 (18 20 ))))))(22 (47 (40 41 ))))))))(82 91 ))((90 (55 (48 (((30 (10 65 ))((85 ((29 (28 67 ))(70 ((49 52 )(50 51 )))))(63 64 )))(31 (56 (27 32 )))))))(36 87 ))))(37 (75 (53 (35 (81 ((95 (78 (80 88 )))(79 84 ))))))))))(74 (69 (83 (26 (14 (25 ((13 (11 12 ))(42 (43 44 ))))))))))(66 (92 (39 93 ))))))))*
(0 (33 (57 (((76 ((1 (2 3 ))(54 (58 73 ))))(((72 (6 (4 5 )))(45 46 ))(34 68 )))((74 ((89 ((59 (7 94 ))((8 (((23 (61 (9 (60 ((77 (16 (71 (((15 17 )(21 ((24 62 )(38 86 ))))(19 (18 20 ))))))(22 (47 (40 41 ))))))))(82 91 ))((90 (55 (48 (((30 (10 65 ))((85 ((29 (28 67 ))(70 ((49 52 )(50 51 )))))(63 64 )))(31 (56 (27 32 )))))))(36 87 ))))(37 (75 (53 ((35 81 )((95 (78 (80 88 )))(79 84 )))))))))(69 (83 (26 (14 (25 ((13 (11 12 ))(42 (43 44 ))))))))))(66 (92 (39 93 ))))))))*
(0 ((1 (2 3 ))(33 (76 (57 (((((72 (6 (4 5 )))(45 46 ))(34 68 ))(54 (58 73 )))((74 ((89 ((59 (7 94 ))((((8 ((((35 (78 95 ))(81 ((79 84 )(80 88 ))))(53 75 ))(37 (82 91 ))))(23 (61 ((60 (16 ((9 77 )(71 (((15 17 )(21 ((24 62 )(38 86 ))))(19 (18 20 )))))))(22 (47 (40 41 )))))))(36 87 ))(90 (55 (48 (((30 (10 65 ))((85 ((29 (28 67 ))(70 ((49 52 )(50 51 )))))(63 64 )))(31 (32 (27 56 ))))))))))(69 (83 (26 (14 (25 ((11 (12 13 ))(42 (43 44 ))))))))))(66 (92 (39 93 ))))))))))*
(0 ((1 (2 3 ))(33 (57 ((76 ((((72 (6 (4 5 )))(45 46 ))(34 68 ))(54 (58 73 ))))((74 ((89 ((59 (7 94 ))((8 (37 (75 (53 ((35 81 )((78 (95 (80 88 )))(79 84 )))))))(((61 (23 ((77 (9 (16 (71 (((15 17 )(21 ((24 62 )(38 (60 86 )))))(19 (18 20 )))))))(22 (47 (40 41 ))))))(82 91 ))((90 (55 ((((30 (10 65 ))(48 85 ))((31 (56 (27 32 )))(29 ((28 67 )(70 ((49 52 )(50 51 )))))))(63 64 ))))(36 87 ))))))(69 (83 (26 (14 (25 (42 ((13 (11 12 ))(43 44 ))))))))))(66 (92 (39 93 )))))))))*
(0 ((1 (2 3 ))(33 (76 (57 (((((72 (5 (4 6 )))(45 46 ))(34 68 ))(54 (58 73 )))((74 ((89 ((59 (7 94 ))((8 (((23 (61 ((60 (16 ((9 77 )(71 (((15 17 )(21 ((24 62 )(38 86 ))))(19 (18 20 )))))))(22 (47 (40 41 ))))))(82 91 ))((90 (55 ((((30 (10 65 ))(48 85 ))((27 (31 (32 56 )))(29 ((28 67 )(70 (51 (50 (49 52 ))))))))(63 64 ))))(36 87 ))))(37 (75 (53 (35 (81 ((78 95 )((79 84 )(80 88 )))))))))))(69 (83 (26 (14 (25 (42 ((11 (12 13 ))(43 44 ))))))))))(66 (92 (39 93 ))))))))))*
(0 ((1 (2 3 ))(76 (33 (57 (((((72 (6 (4 5 )))(45 46 ))(34 68 ))(54 (58 73 )))((74 ((89 ((59 (7 94 ))((8 (((23 (61 ((77 ((9 16 )(71 (((15 17 )(21 ((24 62 )(38 (60 86 )))))(19 (18 20 ))))))(22 (47 (40 41 ))))))(82 91 ))((90 (55 ((((30 (10 65 ))(48 85 ))((31 (56 (27 32 )))(29 ((28 67 )(70 (51 (50 (49 52 ))))))))(63 64 ))))(36 87 ))))(37 (75 (53 ((35 81 )((78 95 )((79 84 )(80 88 ))))))))))(69 (83 (26 (14 (25 (42 ((11 (12 13 ))(43 44 ))))))))))(66 (92 (39 93 ))))))))))*
(0 ((1 (2 3 ))(33 (76 (57 (((((72 (6 (4 5 )))(45 46 ))(34 68 ))(54 (58 73 )))((74 ((89 ((59 (7 94 ))((((8 ((((35 (78 95 ))(81 ((79 84 )(80 88 ))))(53 75 ))(37 (82 91 ))))(23 (61 ((77 ((9 16 )(71 (((15 17 )(21 ((24 62 )(38 (60 86 )))))(19 (18 20 ))))))(22 (47 (40 41 )))))))(36 87 ))(90 (55 (48 (((30 (10 65 ))(85 (63 64 )))((31 (56 (27 32 )))(29 ((28 67 )(70 (51 (50 (49 52 ))))))))))))))(69 (83 (26 (14 (25 (42 ((11 (12 13 ))(43 44 ))))))))))(66 (92 (39 93 ))))))))))*
(0 ((1 (2 3 ))(33 (76 (57 (((((72 (6 (4 5 )))(45 46 ))(34 68 ))(54 (58 73 )))((74 ((89 ((59 (7 94 ))((8 (((23 (61 ((77 (9 (16 (71 (((15 17 )(21 ((24 62 )(38 (60 86 )))))(19 (18 20 )))))))(22 (47 (40 41 ))))))(82 91 ))((90 (55 ((((30 (10 65 ))(48 85 ))((31 (56 (27 32 )))(29 ((28 67 )(70 ((49 52 )(50 51 )))))))(63 64 ))))(36 87 ))))(37 (75 (53 ((35 81 )((78 (95 (80 88 )))(79 84 )))))))))(69 (83 (26 (14 (25 (42 ((13 (11 12 ))(43 44 ))))))))))(66 (92 (39 93 ))))))))))*
(0 ((1 (2 3 ))(76 (33 (57 (((((72 (6 (4 5 )))(45 46 ))(34 68 ))(54 (58 73 )))((74 ((89 ((59 (7 94 ))((8 (((23 (61 ((60 (16 ((9 77 )(71 (((15 17 )(21 ((24 62 )(38 86 ))))(19 (18 20 )))))))(22 (47 (40 41 ))))))(82 91 ))((90 (55 ((((30 (10 65 ))(48 85 ))((31 (32 (27 56 )))(29 ((28 67 )(70 ((49 52 )(50 51 )))))))(63 64 ))))(36 87 ))))(37 (75 (53 ((35 81 )(((78 95 )(80 88 ))(79 84 )))))))))(69 (83 (26 (14 (25 ((11 (12 13 ))(42 (43 44 ))))))))))(66 (92 (39 93 ))))))))))*
(0 ((1 (2 3 ))(33 (57 ((76 ((((72 (6 (4 5 )))(45 46 ))(34 68 ))(54 (58 73 ))))((74 ((89 ((59 (7 94 ))((8 (((23 (61 ((77 ((9 16 )(71 (((15 17 )(21 ((24 62 )(38 (60 86 )))))(19 (18 20 ))))))(22 (47 (40 41 ))))))(82 91 ))((90 (55 ((((30 (10 65 ))(48 85 ))((31 (56 (27 32 )))(29 ((28 67 )(70 (51 (50 (49 52 ))))))))(63 64 ))))(36 87 ))))(37 (75 (53 ((35 81 )(95 (78 ((79 84 )(80 88 )))))))))))(69 (83 (26 (14 (25 ((11 (12 13 ))(42 (43 44 ))))))))))(66 (92 (39 93 )))))))))*
(0 ((1 (2 3 ))(33 (76 (57 (((((72 (6 (4 5 )))(45 46 ))(34 68 ))(54 (58 73 )))((74 ((89 ((59 (7 94 ))((8 (((23 (61 ((77 ((9 16 )(71 (((15 17 )(21 ((24 62 )(38 (60 86 )))))(19 (18 20 ))))))(22 (47 (40 41 ))))))(82 91 ))((90 (55 (((30 (10 65 ))((85 ((29 (28 67 ))(70 (50 (51 (49 52 ))))))(63 64 )))(48 (31 (56 (27 32 )))))))(36 87 ))))(37 (75 (53 ((35 81 )((78 95 )((79 84 )(80 88 ))))))))))(69 (83 (26 (14 (25 (42 ((11 (12 13 ))(43 44 ))))))))))(66 (92 (39 93 ))))))))))*
(0 ((1 (2 3 ))(33 (57 ((76 ((((72 (6 (4 5 )))(45 46 ))(34 68 ))(54 (58 73 ))))((74 ((89 ((59 (7 94 ))((8 (37 (75 (53 ((35 81 )(78 (95 ((79 84 )(80 88 )))))))))(((23 (61 ((77 ((9 16 )(71 (((15 17 )(21 ((24 62 )(38 (60 86 )))))(19 (18 20 ))))))(22 (47 (40 41 ))))))(82 91 ))((90 (55 (48 (((30 (10 65 ))((85 ((29 (28 67 ))(70 (51 (50 (49 52 ))))))(63 64 )))(31 (56 (27 32 )))))))(36 87 ))))))(69 (83 (26 (14 (25 ((13 (11 12 ))(42 (43 44 ))))))))))(66 (92 (39 93 )))))))))*
(0 ((1 (2 3 ))(33 (57 ((76 ((((72 (6 (4 5 )))(45 46 ))(34 68 ))(54 (58 73 ))))((74 ((89 ((59 (7 94 ))((8 (((23 (61 ((77 ((9 16 )(71 (((15 17 )(21 ((24 62 )(38 (60 86 )))))(19 (18 20 ))))))(22 (47 (40 41 ))))))(82 91 ))((90 (55 (48 (((30 (10 65 ))((85 ((29 (28 67 ))(70 (50 (51 (49 52 ))))))(63 64 )))(31 (56 (27 32 )))))))(36 87 ))))(37 (75 (53 ((35 81 )((78 95 )((79 84 )(80 88 ))))))))))(69 (83 (26 (14 (25 ((11 (12 13 ))(42 (43 44 ))))))))))(66 (92 (39 93 )))))))))*
(0 ((1 (2 3 ))(33 (76 (57 (((((72 (6 (4 5 )))(45 46 ))(34 68 ))(54 (58 73 )))((74 ((89 ((59 (7 94 ))((8 (((23 (61 ((77 ((9 16 )(71 (((15 17 )(21 ((24 62 )(38 (60 86 )))))(19 (18 20 ))))))(22 (47 (40 41 ))))))(82 91 ))((90 (55 ((((30 (10 65 ))(48 85 ))((31 (56 (27 32 )))(29 ((28 67 )(70 (51 (50 (49 52 ))))))))(63 64 ))))(36 87 ))))(37 (75 (53 ((35 81 )(95 (78 ((79 84 )(80 88 )))))))))))(69 (83 (26 (14 (25 ((11 (12 13 ))(42 (43 44 ))))))))))(66 (92 (39 93 ))))))))))*
(0 (33 (57 (((76 ((1 (2 3 ))(54 (58 73 ))))(((72 (6 (4 5 )))(45 46 ))(34 68 )))((74 ((89 ((59 (7 94 ))((((8 ((37 (((35 (78 95 ))(81 ((79 84 )(80 88 ))))(53 75 )))(82 91 )))(23 (61 ((60 (16 ((9 77 )(71 (((15 17 )(21 ((24 62 )(38 86 ))))(19 (18 20 )))))))(22 (47 (40 41 )))))))(36 87 ))(90 (55 (48 (((30 (10 65 ))(85 (63 64 )))((31 (27 (32 56 )))(29 ((28 67 )(70 (50 (49 (51 52 ))))))))))))))(69 (83 (26 (14 (25 (42 ((13 (11 12 ))(43 44 ))))))))))(66 (92 (39 93 ))))))))*
(0 (33 (57 (((76 ((1 (2 3 ))(54 (58 73 ))))(((72 (6 (4 5 )))(45 46 ))(34 68 )))((74 ((89 ((59 (7 94 ))((((8 ((37 (((35 (78 95 ))(81 ((79 84 )(80 88 ))))(53 75 )))(82 91 )))(23 (61 ((77 (9 (16 (71 (((15 17 )(21 ((24 62 )(38 (60 86 )))))(19 (18 20 )))))))(22 (47 (40 41 )))))))(36 87 ))(90 (55 (48 (((30 (10 65 ))(85 (63 64 )))((31 (27 (32 56 )))(29 ((28 67 )(70 (50 (52 (49 51 ))))))))))))))(69 (83 (26 (14 (25 (42 ((11 (12 13 ))(43 44 ))))))))))(66 (92 (39 93 ))))))))*
(0 ((1 (2 3 ))(76 (33 (57 (((((72 (6 (4 5 )))(45 46 ))(34 68 ))(54 (58 73 )))((74 ((89 ((59 (7 94 ))(((8 ((23 (61 ((60 (16 ((9 77 )(71 (((15 17 )(21 ((24 62 )(38 86 ))))(19 (18 20 )))))))(22 (47 (40 41 ))))))((37 (((35 (78 95 ))(81 ((79 84 )(80 88 ))))(53 75 )))(82 91 ))))(36 87 ))(90 (55 (48 (((30 (10 65 ))(85 (63 64 )))((31 (32 (27 56 )))(29 ((28 67 )(70 (51 (50 (49 52 ))))))))))))))(69 (83 (26 (14 (25 ((13 (11 12 ))(42 (43 44 ))))))))))(66 (92 (39 93 ))))))))))*
(0 ((1 (2 3 ))(33 (76 (57 (((((72 (6 (4 5 )))(45 46 ))(34 68 ))(54 (58 73 )))((74 ((89 ((59 (7 94 ))((8 (((23 (61 ((60 ((9 77 )(16 (71 (((15 17 )(21 ((24 62 )(38 86 ))))(19 (18 20 )))))))(22 (47 (40 41 ))))))(82 91 ))((90 (55 (48 (((30 (10 65 ))(85 (63 64 )))((31 (32 (27 56 )))(29 ((28 67 )(70 (50 (52 (49 51 )))))))))))(36 87 ))))(37 (75 (53 ((35 81 )(((78 95 )(80 88 ))(79 84 )))))))))(69 (83 (26 (14 (25 ((13 (11 12 ))(42 (43 44 ))))))))))(66 (92 (39 93 ))))))))))*
(0 ((1 (2 3 ))((57 (((((72 (6 (4 5 )))(45 46 ))(34 68 ))(54 (58 73 )))((74 ((89 ((59 (7 94 ))((8 (((23 (61 ((77 ((9 16 )(71 (((15 17 )(21 ((24 62 )(38 (60 86 )))))(19 (18 20 ))))))(22 (47 (40 41 ))))))(82 91 ))((90 (55 (((30 (10 65 ))((85 ((29 (28 67 ))(70 ((49 52 )(50 51 )))))(63 64 )))(48 (31 (27 (32 56 )))))))(36 87 ))))(37 (75 (53 ((35 81 )(78 (95 ((79 84 )(80 88 )))))))))))(69 (83 (26 (14 (25 (42 ((12 (11 13 ))(43 44 ))))))))))(66 (92 (39 93 ))))))(33 76 ))))*
(0 ((1 (2 3 ))(76 (33 (57 (((((72 (6 (4 5 )))(45 46 ))(34 68 ))(54 (58 73 )))((74 ((89 ((59 (7 94 ))(((8 ((23 (61 ((77 (9 (16 (71 (((15 17 )(21 ((24 62 )(38 (60 86 )))))(19 (18 20 )))))))(22 (47 (40 41 ))))))((37 (((35 (78 95 ))(81 ((79 84 )(80 88 ))))(53 75 )))(82 91 ))))(36 87 ))(90 (55 (((30 (10 65 ))((85 ((29 (28 67 ))(70 (51 (50 (49 52 ))))))(63 64 )))(48 (31 (32 (27 56 ))))))))))(69 (83 (26 (14 (25 (42 ((11 (12 13 ))(43 44 ))))))))))(66 (92 (39 93 ))))))))))*
(0 (33 (57 (((76 ((1 (2 3 ))(54 (58 73 ))))(((72 (6 (4 5 )))(45 46 ))(34 68 )))((74 ((89 ((59 (7 94 ))((8 (((23 (61 ((77 ((9 16 )(71 (((15 17 )(21 ((24 62 )(38 (60 86 )))))(19 (18 20 ))))))(22 (47 (40 41 ))))))(82 91 ))((90 (55 (((30 (10 65 ))((85 ((29 (28 67 ))(70 ((49 52 )(50 51 )))))(63 64 )))(48 (31 (27 (32 56 )))))))(36 87 ))))(37 (75 (53 ((35 81 )(78 (95 ((79 84 )(80 88 )))))))))))(69 (83 (26 (14 (25 (42 ((12 (11 13 ))(43 44 ))))))))))(66 (92 (39 93 ))))))))*
(0 ((1 (2 3 ))(33 (76 (57 (((((72 (6 (4 5 )))(45 46 ))(34 68 ))(54 (58 73 )))((74 ((89 ((59 (7 94 ))((8 (((23 (61 ((77 ((9 16 )(71 (((15 17 )(21 ((24 62 )(38 (60 86 )))))(19 (18 20 ))))))(22 (47 (40 41 ))))))(82 91 ))((90 (55 (((30 (10 65 ))((85 ((29 (28 67 ))(70 ((49 52 )(50 51 )))))(63 64 )))(48 (31 (27 (32 56 )))))))(36 87 ))))(37 (75 (53 ((35 81 )(78 (95 ((79 84 )(80 88 )))))))))))(69 (83 (26 (14 (25 (42 ((12 (11 13 ))(43 44 ))))))))))(66 (92 (39 93 ))))))))))*
(0 ((1 (2 3 ))(33 (57 ((76 ((((72 (5 (4 6 )))(45 46 ))(34 68 ))(54 (58 73 ))))((74 ((89 ((59 (7 94 ))((8 (37 (75 (53 (((35 81 )(78 95 ))((79 84 )(80 88 )))))))(((23 (61 ((60 (16 ((9 77 )(71 (((15 17 )(21 ((24 62 )(38 86 ))))(19 (18 20 )))))))(22 (47 (40 41 ))))))(82 91 ))((90 (55 ((((30 (10 65 ))(48 85 ))((31 (56 (27 32 )))(29 ((28 67 )(70 (50 (49 (51 52 ))))))))(63 64 ))))(36 87 ))))))(69 (83 (26 (14 (25 ((13 (11 12 ))(42 (43 44 ))))))))))(66 (92 (39 93 )))))))))*
(0 ((1 (2 3 ))(33 (57 (((((72 (6 (4 5 )))(45 46 ))(34 68 ))(76 (54 (58 73 ))))((74 ((89 ((59 (7 94 ))((8 (37 (75 (53 (78 ((95 (35 81 ))((79 84 )(80 88 ))))))))(((61 (23 ((60 ((9 77 )(16 (71 (((15 17 )(21 ((24 62 )(38 86 ))))(19 (18 20 )))))))(22 (47 (40 41 ))))))(82 91 ))((90 (55 (48 (((30 (10 65 ))(85 (63 64 )))((56 (27 (31 32 )))(29 ((28 67 )(70 (50 (51 (49 52 )))))))))))(36 87 ))))))(69 (83 (26 (14 (25 ((11 (12 13 ))(42 (43 44 ))))))))))(66 (92 (39 93 )))))))))*
(0 (33 (57 (((76 ((1 (2 3 ))(54 (58 73 ))))(((72 (5 (4 6 )))(45 46 ))(34 68 )))((74 ((89 ((59 (7 94 ))((8 (((23 (61 ((60 (16 ((9 77 )(71 (((15 17 )(21 ((24 62 )(38 86 ))))(19 (18 20 )))))))(22 (47 (40 41 ))))))(82 91 ))(37 (((35 (78 95 ))(81 ((79 84 )(80 88 ))))(53 75 )))))((90 (55 (((30 (10 65 ))((85 ((29 (28 67 ))(70 (51 (50 (49 52 ))))))(63 64 )))(48 (31 (32 (27 56 )))))))(36 87 )))))(69 (83 (26 (14 (25 ((11 (12 13 ))(42 (43 44 ))))))))))(66 (92 (39 93 ))))))))*
(0 ((1 (2 3 ))(33 (57 (((((72 (6 (4 5 )))(45 46 ))(34 68 ))(76 (54 (58 73 ))))(((89 ((59 (7 94 ))((8 (37 (75 (53 (78 ((95 (35 81 ))((79 84 )(80 88 ))))))))(((23 (61 ((60 ((9 77 )(16 (71 (((15 17 )(21 ((24 62 )(38 86 ))))(19 (18 20 )))))))(22 (47 (40 41 ))))))(82 91 ))((90 (55 (48 (((30 (10 65 ))(85 (63 64 )))((27 (56 (31 32 )))(29 ((28 67 )(70 (51 (50 (49 52 )))))))))))(36 87 ))))))(74 (69 (83 (26 (14 (25 (42 ((13 (11 12 ))(43 44 ))))))))))(66 (92 (39 93 )))))))))*
(0 ((1 (2 3 ))(33 (57 (((((72 (5 (4 6 )))(45 46 ))(34 68 ))(76 (54 (58 73 ))))((74 ((89 ((59 (7 94 ))((8 (37 (75 (53 (78 ((95 (35 81 ))((79 84 )(80 88 ))))))))(((23 (61 ((60 (16 ((9 77 )(71 (((15 17 )(21 ((24 62 )(38 86 ))))(19 (18 20 )))))))(22 (47 (40 41 ))))))(82 91 ))((90 (55 ((((30 (10 65 ))(48 85 ))((31 (32 (27 56 )))(29 ((28 67 )(70 (51 (50 (49 52 ))))))))(63 64 ))))(36 87 ))))))(69 (83 (26 (14 (25 ((11 (12 13 ))(42 (43 44 ))))))))))(66 (92 (39 93 )))))))))*
(0 (33 (57 (((76 ((1 (2 3 ))(54 (58 73 ))))(((72 (5 (4 6 )))(45 46 ))(34 68 )))((74 ((89 ((59 (7 94 ))((8 (((23 (61 ((60 (16 ((9 77 )(71 (((15 17 )(21 ((24 62 )(38 86 ))))(19 (18 20 )))))))(22 (47 (40 41 ))))))(82 91 ))(37 (((35 (78 95 ))(81 ((79 84 )(80 88 ))))(53 75 )))))((90 (55 ((((30 (10 65 ))(48 85 ))((31 (32 (27 56 )))(29 ((28 67 )(70 (51 (50 (49 52 ))))))))(63 64 ))))(36 87 )))))(69 (83 (26 (14 (25 (42 ((11 (12 13 ))(43 44 ))))))))))(66 (92 (39 93 ))))))))*
(0 ((1 (2 3 ))(33 (57 ((76 ((((72 (5 (4 6 )))(45 46 ))(34 68 ))(54 (58 73 ))))((74 ((89 ((59 (7 94 ))((8 (37 (75 (53 (78 ((95 (35 81 ))((79 84 )(80 88 ))))))))(((23 (61 ((60 (16 ((9 77 )(71 (((15 17 )(21 ((24 62 )(38 86 ))))(19 (18 20 )))))))(22 (47 (40 41 ))))))(82 91 ))((90 (55 (48 (((30 (10 65 ))(85 (63 64 )))((31 (32 (27 56 )))(29 ((28 67 )(70 (51 (50 (49 52 )))))))))))(36 87 ))))))(69 (83 (26 (14 (25 ((11 (12 13 ))(42 (43 44 ))))))))))(66 (92 (39 93 )))))))))*
(0 ((1 (2 3 ))(33 (57 (((((72 (5 (4 6 )))(45 46 ))(34 68 ))(76 (54 (58 73 ))))((74 ((89 ((59 (7 94 ))(((8 ((23 (61 (9 (60 ((77 (16 (71 (((15 17 )(21 ((24 62 )(38 86 ))))(19 (18 20 ))))))(22 (47 (40 41 ))))))))((((35 (78 95 ))(81 ((79 84 )(80 88 ))))(53 75 ))(37 (82 91 )))))(36 87 ))(90 (55 (48 (((30 (10 65 ))((85 ((29 (28 67 ))(70 (50 (52 (49 51 ))))))(63 64 )))(31 (56 (27 32 ))))))))))(69 (83 (26 (14 (25 ((12 (11 13 ))(42 (43 44 ))))))))))(66 (92 (39 93 )))))))))*
(0 ((1 (2 3 ))(33 (76 (57 (((((72 (5 (4 6 )))(45 46 ))(34 68 ))(54 (58 73 )))((74 ((89 ((59 (7 94 ))((8 (37 (75 (53 ((35 81 )((78 (95 (80 88 )))(79 84 )))))))(((23 (61 ((77 (9 (16 (71 (((15 17 )(21 ((24 62 )(38 (60 86 )))))(19 (18 20 )))))))(22 (47 (40 41 ))))))(82 91 ))((90 (55 (48 (((30 (10 65 ))(85 (63 64 )))((56 (31 (27 32 )))(29 ((28 67 )(70 (51 (50 (49 52 )))))))))))(36 87 ))))))(69 (83 (26 (14 (25 ((13 (11 12 ))(42 (43 44 ))))))))))(66 (92 (39 93 ))))))))))*
(0 ((1 (2 3 ))(33 (57 ((76 ((((72 (6 (4 5 )))(45 46 ))(34 68 ))(54 (58 73 ))))((74 ((89 (((8 (94 (7 59 )))(37 (75 (53 (35 (81 ((95 (78 (80 88 )))(79 84 ))))))))(((23 (61 ((77 (9 (16 (71 (((15 17 )(21 ((24 62 )(38 (60 86 )))))(19 (18 20 )))))))(22 (47 (40 41 ))))))(82 91 ))((90 (55 (48 (((30 (10 65 ))(85 (63 64 )))((31 (32 (27 56 )))(29 ((28 67 )(70 (51 (50 (49 52 )))))))))))(36 87 )))))(69 (83 (26 (14 (25 ((11 (12 13 ))(42 (43 44 ))))))))))(66 (92 (39 93 )))))))))*
(0 ((1 (2 3 ))((57 (((((72 (6 (4 5 )))(45 46 ))(34 68 ))(54 (58 73 )))((74 ((89 ((59 (7 94 ))((8 (37 (75 (53 ((35 81 )((78 95 )((79 84 )(80 88 ))))))))(((61 (23 ((77 (9 (16 (71 (((15 17 )(21 (62 (38 (60 86 )))))(19 (18 (20 24 ))))))))(22 (47 (40 41 ))))))(82 91 ))((90 (55 (48 (((30 (10 65 ))(85 (63 64 )))((31 (32 (27 56 )))(29 ((28 67 )(70 (50 (49 (51 52 )))))))))))(36 87 ))))))(69 (83 (26 (14 (25 (42 ((11 (12 13 ))(43 44 ))))))))))(66 (92 (39 93 ))))))(33 76 ))))*
(0 ((1 (2 3 ))(33 (57 ((76 ((((72 (6 (4 5 )))(45 46 ))(34 68 ))(54 (58 73 ))))((74 ((89 ((59 (7 94 ))(((8 ((23 (61 ((77 (9 (16 (71 (((15 17 )(21 (62 (38 (60 86 )))))(19 (18 (20 24 ))))))))(22 (47 (40 41 ))))))((((35 (78 95 ))(81 ((79 84 )(80 88 ))))(53 75 ))(37 (82 91 )))))(36 87 ))(90 (55 (48 (((30 (10 65 ))(85 (63 64 )))((31 (32 (27 56 )))(29 ((28 67 )(70 (50 (49 (51 52 ))))))))))))))(69 (83 (26 (14 (25 (42 ((11 (12 13 ))(43 44 ))))))))))(66 (92 (39 93 )))))))))*
(0 ((1 (2 3 ))((57 (((((72 (6 (4 5 )))(45 46 ))(34 68 ))(54 (58 73 )))((74 ((89 ((59 (7 94 ))((8 (37 (75 (53 ((35 81 )((95 (78 (80 88 )))(79 84 )))))))(((23 (61 ((77 (9 (16 (71 (((15 17 )(21 ((24 62 )(38 (60 86 )))))(19 (18 20 )))))))(22 (47 (40 41 ))))))(82 91 ))((90 (55 (48 (((30 (10 65 ))(85 (63 64 )))((31 (32 (27 56 )))(29 ((28 67 )(70 (51 (50 (49 52 )))))))))))(36 87 ))))))(69 (83 (26 (14 (25 ((11 (12 13 ))(42 (43 44 ))))))))))(66 (92 (39 93 ))))))(33 76 ))))*
(0 ((1 (2 3 ))(33 (76 (57 (((((72 (6 (4 5 )))(45 46 ))(34 68 ))(54 (58 73 )))((74 ((89 ((59 (7 94 ))((8 (37 (75 (53 ((35 81 )((95 (78 (80 88 )))(79 84 )))))))(((23 (61 ((77 (9 (16 (71 (((15 17 )(21 ((24 62 )(38 (60 86 )))))(19 (18 20 )))))))(22 (47 (40 41 ))))))(82 91 ))((90 (55 (48 (((30 (10 65 ))(85 (63 64 )))((31 (32 (27 56 )))(29 ((28 67 )(70 (51 (50 (49 52 )))))))))))(36 87 ))))))(69 (83 (26 (14 (25 ((11 (12 13 ))(42 (43 44 ))))))))))(66 (92 (39 93 ))))))))))*
(0 (33 (57 (((76 ((1 (2 3 ))(54 (58 73 ))))(((72 (6 (4 5 )))(45 46 ))(34 68 )))((74 ((89 ((59 (7 94 ))((8 (37 (75 (53 (35 (81 ((78 95 )((79 84 )(80 88 )))))))))(((23 (61 ((60 (16 ((9 77 )(71 (((15 17 )(21 ((24 62 )(38 86 ))))(19 (18 20 )))))))(22 (47 (40 41 ))))))(82 91 ))((90 (55 (48 (((30 (10 65 ))(85 (63 64 )))((56 (27 (31 32 )))(29 ((28 67 )(70 (50 (51 (49 52 )))))))))))(36 87 ))))))(69 (83 (26 (14 (25 (42 ((11 (12 13 ))(43 44 ))))))))))(66 (92 (39 93 ))))))))*
(0 (33 (57 (((76 ((1 (2 3 ))(54 (58 73 ))))(((72 (6 (4 5 )))(45 46 ))(34 68 )))((74 ((89 ((59 (7 94 ))((8 (((23 (61 ((77 ((9 16 )(71 (((15 17 )(21 ((24 62 )(38 (60 86 )))))(19 (18 20 ))))))(22 (47 (40 41 ))))))(82 91 ))((90 (55 (48 (((30 (10 65 ))(85 (63 64 )))((31 (27 (32 56 )))(29 ((28 67 )(70 (50 (49 (51 52 )))))))))))(36 87 ))))(37 (75 (53 ((35 81 )((95 (78 (80 88 )))(79 84 )))))))))(69 (83 (26 (14 (25 (42 ((11 (12 13 ))(43 44 ))))))))))(66 (92 (39 93 ))))))))*
(0 (33 (57 (((76 ((1 (2 3 ))(54 (58 73 ))))(((72 (6 (4 5 )))(45 46 ))(34 68 )))((74 ((89 ((59 (7 94 ))((8 (37 (75 (53 (35 (81 ((78 (95 (80 88 )))(79 84 ))))))))(((23 (61 ((77 (9 (16 (71 (((15 17 )(21 ((24 62 )(38 (60 86 )))))(19 (18 20 )))))))(22 (47 (40 41 ))))))(82 91 ))((90 (55 (48 (((30 (10 65 ))(85 (63 64 )))((31 (56 (27 32 )))(29 ((28 67 )(70 (50 (51 (49 52 )))))))))))(36 87 ))))))(69 (83 (26 (14 (25 (42 ((11 (12 13 ))(43 44 ))))))))))(66 (92 (39 93 ))))))))*
(0 (33 (57 (((76 ((1 (2 3 ))(54 (58 73 ))))(((72 (6 (4 5 )))(45 46 ))(34 68 )))((74 ((89 ((59 (7 94 ))((8 (((23 (61 ((60 (16 ((9 77 )(71 (((15 17 )(21 ((24 62 )(38 86 ))))(19 (18 20 )))))))(22 (47 (40 41 ))))))(82 91 ))((90 (55 (48 (((30 (10 65 ))(85 (63 64 )))((56 (27 (31 32 )))(29 ((28 67 )(70 (50 (51 (49 52 )))))))))))(36 87 ))))(37 (75 (53 ((35 81 )((78 95 )((79 84 )(80 88 ))))))))))(69 (83 (26 (14 (25 (42 ((11 (12 13 ))(43 44 ))))))))))(66 (92 (39 93 ))))))))*
(0 ((1 (2 3 ))((57 (((((72 (6 (4 5 )))(45 46 ))(34 68 ))(54 (58 73 )))((74 ((89 ((59 (7 94 ))((8 (((61 (23 ((60 ((9 77 )(16 (71 (((15 17 )(21 ((24 62 )(38 86 ))))(19 (18 20 )))))))(22 (47 (40 41 ))))))(82 91 ))((90 (55 ((((30 (10 65 ))(48 85 ))((31 (27 (32 56 )))(29 ((28 67 )(70 (50 (51 (49 52 ))))))))(63 64 ))))(36 87 ))))(37 (75 (53 ((35 81 )(78 (95 ((79 84 )(80 88 )))))))))))(69 (83 (26 (14 (25 (42 ((13 (11 12 ))(43 44 ))))))))))(66 (92 (39 93 ))))))(33 76 ))))*
(0 ((1 (2 3 ))((57 (((((72 (6 (4 5 )))(45 46 ))(34 68 ))(54 (58 73 )))((74 ((89 ((59 (7 94 ))((8 (((23 (61 ((60 ((9 77 )(16 (71 (((15 17 )(21 ((24 62 )(38 86 ))))(19 (18 20 )))))))(22 (47 (40 41 ))))))(82 91 ))((90 (55 ((((30 (10 65 ))(48 85 ))((31 (56 (27 32 )))(29 ((28 67 )(70 (51 (50 (49 52 ))))))))(63 64 ))))(36 87 ))))(37 (75 (53 ((35 81 )(95 (78 ((79 84 )(80 88 )))))))))))(69 (83 (26 (14 (25 ((13 (11 12 ))(42 (43 44 ))))))))))(66 (92 (39 93 ))))))(33 76 ))))*
(0 ((1 (2 3 ))(33 (57 ((76 ((((72 (5 (4 6 )))(45 46 ))(34 68 ))(54 (58 73 ))))((74 ((89 ((59 (7 94 ))(((8 ((23 (61 ((77 ((9 16 )(24 ((71 ((15 17 )(21 (62 (38 (60 86 ))))))(19 (18 20 ))))))(22 (47 (40 41 ))))))((37 (((35 (78 95 ))(81 ((79 84 )(80 88 ))))(53 75 )))(82 91 ))))(36 87 ))(90 (55 (48 (((30 (10 65 ))(85 (63 64 )))((31 (32 (27 56 )))(29 ((28 67 )(70 (50 (49 (51 52 ))))))))))))))(69 (83 (26 (14 (25 (42 ((11 (12 13 ))(43 44 ))))))))))(66 (92 (39 93 )))))))))*
(0 ((1 (2 3 ))(33 (57 (((((72 (6 (4 5 )))(45 46 ))(34 68 ))(54 (58 73 )))(76 (((89 ((59 (7 94 ))(((8 ((23 (61 ((77 ((9 16 )(24 ((71 ((15 17 )(21 (62 (38 (60 86 ))))))(19 (18 20 ))))))(22 (47 (40 41 ))))))((((35 (78 95 ))(81 ((79 84 )(80 88 ))))(53 75 ))(37 (82 91 )))))(36 87 ))(90 (55 (48 (((30 (10 65 ))(85 (63 64 )))((31 (32 (27 56 )))(29 ((28 67 )(70 (50 (51 (49 52 ))))))))))))))(74 (69 (83 (26 (14 (25 ((13 (11 12 ))(42 (43 44 ))))))))))(66 (92 (39 93 ))))))))))*
(0 ((1 (2 3 ))(33 (57 ((76 ((((72 (6 (4 5 )))(45 46 ))(34 68 ))(54 (58 73 ))))((74 ((89 ((59 (7 94 ))((8 (((23 (61 ((77 ((9 16 )(24 ((71 ((15 17 )(21 (62 (38 (60 86 ))))))(19 (18 20 ))))))(22 (47 (40 41 ))))))(82 91 ))(37 (((35 (78 95 ))(81 ((79 84 )(80 88 ))))(53 75 )))))((90 (55 (48 (((30 (10 65 ))(85 (63 64 )))((31 (32 (27 56 )))(29 ((28 67 )(70 (50 (51 (49 52 )))))))))))(36 87 )))))(69 (83 (26 (14 (25 (42 ((13 (11 12 ))(43 44 ))))))))))(66 (92 (39 93 )))))))))*
(0 ((1 (2 3 ))(33 (57 (((((72 (6 (4 5 )))(45 46 ))(34 68 ))(76 (54 (58 73 ))))((74 ((89 ((59 (7 94 ))((8 (37 (75 (53 (35 (81 (78 (95 ((79 84 )(80 88 ))))))))))(((23 (61 ((60 ((9 77 )(16 (71 (((15 17 )(21 ((24 62 )(38 86 ))))(19 (18 20 )))))))(22 (47 (40 41 ))))))(82 91 ))((90 (55 ((((30 (10 65 ))(48 85 ))((31 (56 (27 32 )))(29 ((28 67 )(70 (51 (50 (49 52 ))))))))(63 64 ))))(36 87 ))))))(69 (83 (26 (14 (25 ((11 (12 13 ))(42 (43 44 ))))))))))(66 (92 (39 93 )))))))))*
(0 ((1 (2 3 ))(33 (57 (((((72 (5 (4 6 )))(45 46 ))(34 68 ))(76 (54 (58 73 ))))((74 ((89 (((8 (94 (7 59 )))(37 (75 (53 ((35 81 )(((78 95 )(80 88 ))(79 84 )))))))(((23 (61 ((60 (16 ((9 77 )(71 (((15 17 )(21 ((24 62 )(38 86 ))))(19 (18 20 )))))))(22 (47 (40 41 ))))))(82 91 ))((90 (55 ((((30 (10 65 ))(48 85 ))((31 (27 (32 56 )))(29 ((28 67 )(70 (50 (52 (49 51 ))))))))(63 64 ))))(36 87 )))))(69 (83 (26 (14 (25 (42 ((12 (11 13 ))(43 44 ))))))))))(66 (92 (39 93 )))))))))*
(0 ((1 (2 3 ))(76 (33 (57 (((((72 (6 (4 5 )))(45 46 ))(34 68 ))(54 (58 73 )))(((89 ((59 (7 94 ))((8 (((61 (23 ((60 ((9 77 )(16 (71 (((15 17 )(21 ((24 62 )(38 86 ))))(19 (18 20 )))))))(22 (47 (40 41 ))))))(82 91 ))((90 (55 (((30 (10 65 ))((85 ((29 (28 67 ))(70 ((49 52 )(50 51 )))))(63 64 )))(48 (31 (32 (27 56 )))))))(36 87 ))))(37 (75 (53 ((35 81 )((78 (95 (80 88 )))(79 84 )))))))))(74 (69 (83 (26 (14 (25 ((13 (11 12 ))(42 (43 44 ))))))))))(66 (92 (39 93 ))))))))))*
(0 ((1 (2 3 ))((57 (((((72 (6 (4 5 )))(45 46 ))(34 68 ))(54 (58 73 )))((74 ((89 ((59 (7 94 ))((((8 ((37 (((35 (78 95 ))(81 ((79 84 )(80 88 ))))(53 75 )))(82 91 )))(23 (61 ((77 ((9 16 )(71 (((15 17 )(21 ((24 62 )(38 (60 86 )))))(19 (18 20 ))))))(22 (47 (40 41 )))))))(36 87 ))(90 (55 (((30 (10 65 ))((85 ((29 (28 67 ))(70 (50 (49 (51 52 ))))))(63 64 )))(48 (31 (32 (27 56 ))))))))))(69 (83 (26 (14 (25 (42 ((13 (11 12 ))(43 44 ))))))))))(66 (92 (39 93 ))))))(33 76 ))))*
(0 ((1 (2 3 ))(33 (57 ((76 ((((72 (6 (4 5 )))(45 46 ))(34 68 ))(54 (58 73 ))))((74 ((89 ((59 (7 94 ))((8 (((61 (23 ((60 ((9 77 )(16 (71 (((15 17 )(21 ((24 62 )(38 86 ))))(19 (18 20 )))))))(22 (47 (40 41 ))))))(82 91 ))((90 (55 (((30 (10 65 ))((85 ((29 (28 67 ))(70 ((49 52 )(50 51 )))))(63 64 )))(48 (31 (32 (27 56 )))))))(36 87 ))))(37 (75 (53 ((35 81 )((78 (95 (80 88 )))(79 84 )))))))))(69 (83 (26 (14 (25 ((11 (12 13 ))(42 (43 44 ))))))))))(66 (92 (39 93 )))))))))*
(0 ((1 (2 3 ))(33 (57 ((76 ((((72 (6 (4 5 )))(45 46 ))(34 68 ))(54 (58 73 ))))((74 ((89 ((59 (7 94 ))((8 (37 (75 (53 ((35 81 )((78 95 )((79 84 )(80 88 ))))))))(((61 (23 ((77 ((9 16 )(71 (((15 17 )(21 ((24 62 )(38 (60 86 )))))(19 (18 20 ))))))(22 (47 (40 41 ))))))(82 91 ))((90 (55 (48 (((30 (10 65 ))((85 ((29 (28 67 ))(70 (50 (49 (51 52 ))))))(63 64 )))(31 (32 (27 56 )))))))(36 87 ))))))(69 (83 (26 (14 (25 ((13 (11 12 ))(42 (43 44 ))))))))))(66 (92 (39 93 )))))))))*
(0 ((1 (2 3 ))((57 (((((72 (6 (4 5 )))(45 46 ))(34 68 ))(54 (58 73 )))((74 ((89 ((59 (7 94 ))((((8 ((37 (((35 (78 95 ))(81 ((79 84 )(80 88 ))))(53 75 )))(82 91 )))(23 (61 ((60 ((9 77 )(16 (71 (((15 17 )(21 ((24 62 )(38 86 ))))(19 (18 20 )))))))(22 (47 (40 41 )))))))(36 87 ))(90 (55 (((30 (10 65 ))((85 ((29 (28 67 ))(70 ((49 52 )(50 51 )))))(63 64 )))(48 (31 (32 (27 56 ))))))))))(69 (83 (26 (14 (25 ((13 (11 12 ))(42 (43 44 ))))))))))(66 (92 (39 93 ))))))(33 76 ))))*
(0 ((1 (2 3 ))(33 (57 ((76 ((((72 (6 (4 5 )))(45 46 ))(34 68 ))(54 (58 73 ))))((74 ((89 (((8 (94 (7 59 )))(37 (75 (53 ((35 81 )((78 95 )((79 84 )(80 88 ))))))))(((23 (61 ((60 ((9 77 )(16 (71 (((15 17 )(21 ((24 62 )(38 86 ))))(19 (18 20 )))))))(22 (47 (40 41 ))))))(82 91 ))((90 (55 (((30 (10 65 ))((85 ((29 (28 67 ))(70 ((49 52 )(50 51 )))))(63 64 )))(48 (31 (32 (27 56 )))))))(36 87 )))))(69 (83 (26 (14 (25 (42 ((13 (11 12 ))(43 44 ))))))))))(66 (92 (39 93 )))))))))*
(0 ((1 (2 3 ))(33 (76 (57 (((((72 (6 (4 5 )))(45 46 ))(34 68 ))(54 (58 73 )))((74 ((89 ((59 (7 94 ))((8 (((23 (61 ((77 (9 (16 (71 (((15 17 )(21 (62 (38 (60 86 )))))(19 (18 (20 24 ))))))))(22 (47 (40 41 ))))))(82 91 ))((90 (55 (48 (((30 (10 65 ))(85 (63 64 )))((31 (27 (32 56 )))(29 ((28 67 )(70 (51 (50 (49 52 )))))))))))(36 87 ))))(37 (75 (53 (35 (81 ((78 (95 (80 88 )))(79 84 ))))))))))(69 (83 (26 (14 (25 (42 ((11 (12 13 ))(43 44 ))))))))))(66 (92 (39 93 ))))))))))*
(0 ((1 (2 3 ))(33 (76 (57 (((((72 (6 (4 5 )))(45 46 ))(34 68 ))(54 (58 73 )))((74 ((89 ((59 (7 94 ))((((8 ((((35 (78 95 ))(81 ((79 84 )(80 88 ))))(53 75 ))(37 (82 91 ))))(23 (61 ((77 (9 (16 (71 (((15 17 )(21 ((24 62 )(38 (60 86 )))))(19 (18 20 )))))))(22 (47 (40 41 )))))))(36 87 ))(90 (55 ((((30 (10 65 ))(48 85 ))((31 (56 (27 32 )))(29 ((28 67 )(70 (50 (52 (49 51 ))))))))(63 64 )))))))(69 (83 (26 (14 (25 (42 ((11 (12 13 ))(43 44 ))))))))))(66 (92 (39 93 ))))))))))*
(0 ((1 (2 3 ))(33 (76 (57 (((((72 (6 (4 5 )))(45 46 ))(34 68 ))(54 (58 73 )))((74 ((89 ((59 (7 94 ))((8 (((23 (61 ((77 (9 (16 (71 (((15 17 )(21 ((24 62 )(38 (60 86 )))))(19 (18 20 )))))))(22 (47 (40 41 ))))))(82 91 ))((90 (55 ((((30 (10 65 ))(48 85 ))((31 (56 (27 32 )))(29 ((28 67 )(70 (50 (52 (49 51 ))))))))(63 64 ))))(36 87 ))))(37 (75 (53 (35 (81 ((78 95 )((79 84 )(80 88 )))))))))))(69 (83 (26 (14 (25 (42 ((11 (12 13 ))(43 44 ))))))))))(66 (92 (39 93 ))))))))))*
(0 ((1 (2 3 ))(33 (76 (57 (((((72 (5 (4 6 )))(45 46 ))(34 68 ))(54 (58 73 )))((74 ((89 ((59 (7 94 ))((((8 ((((35 (78 95 ))(81 ((79 84 )(80 88 ))))(53 75 ))(37 (82 91 ))))(23 (61 ((77 ((9 16 )(71 (((15 17 )(21 (62 (38 (60 86 )))))(19 (18 (20 24 )))))))(22 (47 (40 41 )))))))(36 87 ))(90 (55 ((((30 (10 65 ))(48 85 ))((31 (56 (27 32 )))(29 ((28 67 )(70 (50 (52 (49 51 ))))))))(63 64 )))))))(69 (83 (26 (14 (25 ((11 (12 13 ))(42 (43 44 ))))))))))(66 (92 (39 93 ))))))))))*
(0 ((1 (2 3 ))((57 (((((72 (5 (4 6 )))(45 46 ))(34 68 ))(54 (58 73 )))(((89 ((59 (7 94 ))((((8 ((((35 (78 95 ))(81 ((79 84 )(80 88 ))))(53 75 ))(37 (82 91 ))))(23 (61 ((77 (9 (16 (71 (((15 17 )(21 ((24 62 )(38 (60 86 )))))(19 (18 20 )))))))(22 (47 (40 41 )))))))(36 87 ))(90 (55 ((((30 (10 65 ))(48 85 ))((31 (56 (27 32 )))(29 ((28 67 )(70 (50 (52 (49 51 ))))))))(63 64 )))))))(74 (69 (83 (26 (14 (25 (42 ((11 (12 13 ))(43 44 ))))))))))(66 (92 (39 93 ))))))(33 76 ))))*
(0 (33 (57 (((76 ((1 (2 3 ))(54 (58 73 ))))(((72 (6 (4 5 )))(45 46 ))(34 68 )))((74 ((89 ((59 (7 94 ))((8 ((82 (91 (23 (61 ((77 ((9 16 )(24 ((71 ((15 17 )(21 (62 (38 (60 86 ))))))(19 (18 20 ))))))(22 (47 (40 41 ))))))))(37 (((35 (78 95 ))(81 ((79 84 )(80 88 ))))(53 75 )))))((90 (55 (((30 (10 65 ))((85 ((29 (28 67 ))(70 ((49 52 )(50 51 )))))(63 64 )))(48 (31 (27 (32 56 )))))))(36 87 )))))(69 (83 (26 (14 (25 (42 ((13 (11 12 ))(43 44 ))))))))))(66 (92 (39 93 ))))))))*
(0 (33 (57 (((76 ((1 (2 3 ))(54 (58 73 ))))(((72 (6 (4 5 )))(45 46 ))(34 68 )))((74 ((89 ((59 (7 94 ))((8 (37 (75 (53 ((35 81 )(78 (95 ((79 84 )(80 88 )))))))))(((23 (61 ((77 (9 (16 (71 (((15 17 )(21 ((24 62 )(38 (60 86 )))))(19 (18 20 )))))))(22 (47 (40 41 ))))))(82 91 ))((90 (55 (48 (((30 (10 65 ))((85 ((29 (28 67 ))(70 ((49 52 )(50 51 )))))(63 64 )))(31 (56 (27 32 )))))))(36 87 ))))))(69 (83 (26 (14 (25 ((13 (11 12 ))(42 (43 44 ))))))))))(66 (92 (39 93 ))))))))*
(0 ((1 (2 3 ))((57 (((((72 (6 (4 5 )))(45 46 ))(34 68 ))(54 (58 73 )))(((89 ((59 (7 94 ))((((8 ((((35 (78 95 ))(81 ((79 84 )(80 88 ))))(53 75 ))(37 (82 91 ))))(23 (61 ((77 (9 (16 (71 (((15 17 )(21 ((24 62 )(38 (60 86 )))))(19 (18 20 )))))))(22 (47 (40 41 )))))))(36 87 ))(90 (55 (((30 (10 65 ))((85 ((29 (28 67 ))(70 ((49 52 )(50 51 )))))(63 64 )))(48 (31 (27 (32 56 ))))))))))(74 (69 (83 (26 (14 (25 (42 ((13 (11 12 ))(43 44 ))))))))))(66 (92 (39 93 ))))))(33 76 ))))*
(0 (33 (57 (((76 ((1 (2 3 ))(54 (58 73 ))))(((72 (5 (4 6 )))(45 46 ))(34 68 )))((74 ((89 ((59 (7 94 ))((8 (((23 (61 ((77 (9 (16 (71 (((15 17 )(21 ((24 62 )(38 (60 86 )))))(19 (18 20 )))))))(22 (47 (40 41 ))))))(82 91 ))(37 (((35 (78 95 ))(81 ((79 84 )(80 88 ))))(53 75 )))))((90 (55 (((30 (10 65 ))((85 ((29 (28 67 ))(70 (50 (52 (49 51 ))))))(63 64 )))(48 (31 (56 (27 32 )))))))(36 87 )))))(69 (83 (26 (14 (25 ((11 (12 13 ))(42 (43 44 ))))))))))(66 (92 (39 93 ))))))))*
(0 ((1 (2 3 ))(33 (76 (57 (((((72 (5 (4 6 )))(45 46 ))(34 68 ))(54 (58 73 )))((74 ((89 ((59 (7 94 ))((8 (37 (75 (53 ((35 81 )(78 (95 ((79 84 )(80 88 )))))))))(((23 (61 ((77 (9 (16 (71 (((15 17 )(21 ((24 62 )(38 (60 86 )))))(19 (18 20 )))))))(22 (47 (40 41 ))))))(82 91 ))((90 (55 (48 (((30 (10 65 ))(85 (63 64 )))((31 (56 (27 32 )))(29 ((28 67 )(70 (51 (50 (49 52 )))))))))))(36 87 ))))))(69 (83 (26 (14 (25 ((12 (11 13 ))(42 (43 44 ))))))))))(66 (92 (39 93 ))))))))))*
(0 ((1 (2 3 ))(33 (76 (57 (((((72 (6 (4 5 )))(45 46 ))(34 68 ))(54 (58 73 )))((74 ((89 ((59 (7 94 ))((8 (((23 (61 ((60 (16 ((9 77 )(71 (((15 17 )(21 ((24 62 )(38 86 ))))(19 (18 20 )))))))(22 (47 (40 41 ))))))(82 91 ))((90 (55 (48 (((30 (10 65 ))(85 (63 64 )))((31 (27 (32 56 )))(29 ((28 67 )(70 (50 (49 (51 52 )))))))))))(36 87 ))))(37 (75 (53 (35 (81 (78 (95 ((79 84 )(80 88 ))))))))))))(69 (83 (26 (14 (25 (42 ((11 (12 13 ))(43 44 ))))))))))(66 (92 (39 93 ))))))))))*
(0 ((1 (2 3 ))(33 (76 (57 (((((72 (6 (4 5 )))(45 46 ))(34 68 ))(54 (58 73 )))((74 ((89 ((59 (7 94 ))((8 (37 (75 (53 ((35 81 )((78 (95 (80 88 )))(79 84 )))))))(((23 (61 ((60 ((9 77 )(16 (71 (((15 17 )(21 ((24 62 )(38 86 ))))(19 (18 20 )))))))(22 (47 (40 41 ))))))(82 91 ))((90 (55 (48 (((30 (10 65 ))(85 (63 64 )))((31 (32 (27 56 )))(29 ((28 67 )(70 (51 (50 (49 52 )))))))))))(36 87 ))))))(69 (83 (26 (14 (25 ((13 (11 12 ))(42 (43 44 ))))))))))(66 (92 (39 93 ))))))))))*
(0 ((1 (2 3 ))(33 (76 (57 (((((72 (6 (4 5 )))(45 46 ))(34 68 ))(54 (58 73 )))((74 ((89 ((59 (7 94 ))((8 (37 (75 (53 ((35 81 )((78 (95 (80 88 )))(79 84 )))))))(((23 (61 ((60 ((9 77 )(16 (71 (((15 17 )(21 ((24 62 )(38 86 ))))(19 (18 20 )))))))(22 (47 (40 41 ))))))(82 91 ))((90 (55 (48 (((30 (10 65 ))(85 (63 64 )))((31 (32 (27 56 )))(29 ((28 67 )(70 (51 (50 (49 52 )))))))))))(36 87 ))))))(69 (83 (26 (14 (25 (42 ((13 (11 12 ))(43 44 ))))))))))(66 (92 (39 93 ))))))))))*
(0 ((1 (2 3 ))(33 (76 (57 (((((72 (6 (4 5 )))(45 46 ))(34 68 ))(54 (58 73 )))((74 ((89 ((59 (7 94 ))((8 (37 (75 (53 ((35 81 )(78 (95 ((79 84 )(80 88 )))))))))(((23 (61 ((60 (16 ((9 77 )(71 (((15 17 )(21 ((24 62 )(38 86 ))))(19 (18 20 )))))))(22 (47 (40 41 ))))))(82 91 ))((90 (55 (48 (((30 (10 65 ))(85 (63 64 )))((31 (27 (32 56 )))(29 ((28 67 )(70 (50 (49 (51 52 )))))))))))(36 87 ))))))(69 (83 (26 (14 (25 (42 ((11 (12 13 ))(43 44 ))))))))))(66 (92 (39 93 ))))))))))*
(0 (33 (57 (((76 ((1 (2 3 ))(54 (58 73 ))))(((72 (5 (4 6 )))(45 46 ))(34 68 )))((74 ((89 (((8 (94 (7 59 )))(37 (75 (53 ((35 81 )((95 (78 (80 88 )))(79 84 )))))))(((23 (61 ((60 (16 ((9 77 )(71 (((15 17 )(21 ((24 62 )(38 86 ))))(19 (18 20 )))))))(22 (47 (40 41 ))))))(82 91 ))((90 (55 (48 (((30 (10 65 ))((85 ((29 (28 67 ))(70 (50 (49 (51 52 ))))))(63 64 )))(31 (56 (27 32 )))))))(36 87 )))))(69 (83 (26 (14 (25 (42 ((11 12 )(13 (43 44 )))))))))))(66 (92 (39 93 ))))))))*
(0 ((1 (2 3 ))(33 (57 ((76 ((((72 (5 (4 6 )))(45 46 ))(34 68 ))(54 (58 73 ))))(((89 ((59 (7 94 ))((8 ((82 (91 (23 (61 ((77 ((9 16 )(71 (((15 17 )(21 ((24 62 )(38 (60 86 )))))(19 (18 20 ))))))(22 (47 (40 41 ))))))))(37 (((35 (78 95 ))(81 ((79 84 )(80 88 ))))(53 75 )))))((90 (55 (48 (((30 (10 65 ))((85 ((29 (28 67 ))(70 ((49 52 )(50 51 )))))(63 64 )))(31 (27 (32 56 )))))))(36 87 )))))(74 (69 (83 (26 (14 (25 ((12 (11 13 ))(42 (43 44 ))))))))))(66 (92 (39 93 )))))))))*
(0 (33 (57 (((76 ((1 (2 3 ))(54 (58 73 ))))(((72 (6 (4 5 )))(45 46 ))(34 68 )))((74 ((89 (((8 (94 (7 59 )))(37 (75 (53 ((35 81 )((95 (78 (80 88 )))(79 84 )))))))(((23 (61 ((60 (16 ((9 77 )(71 (((15 17 )(21 ((24 62 )(38 86 ))))(19 (18 20 )))))))(22 (47 (40 41 ))))))(82 91 ))((90 (55 (48 (((30 (10 65 ))((85 ((29 (28 67 ))(70 (50 (49 (51 52 ))))))(63 64 )))(31 (56 (27 32 )))))))(36 87 )))))(69 (83 (26 (14 (25 (42 ((11 12 )(13 (43 44 )))))))))))(66 (92 (39 93 ))))))))*
(0 (33 (57 (((76 ((1 (2 3 ))(54 (58 73 ))))(((72 (5 (4 6 )))(45 46 ))(34 68 )))((74 ((89 ((59 (7 94 ))((8 ((82 (91 (23 (61 ((77 ((9 16 )(71 (((15 17 )(21 ((24 62 )(38 (60 86 )))))(19 (18 20 ))))))(22 (47 (40 41 ))))))))(37 (((35 (78 95 ))(81 ((79 84 )(80 88 ))))(53 75 )))))((90 (55 (48 (((30 (10 65 ))((85 ((29 (28 67 ))(70 ((49 52 )(50 51 )))))(63 64 )))(31 (27 (32 56 )))))))(36 87 )))))(69 (83 (26 (14 (25 ((13 (11 12 ))(42 (43 44 ))))))))))(66 (92 (39 93 ))))))))*
(0 (33 (57 (((76 ((1 (2 3 ))(54 (58 73 ))))(((72 (5 (4 6 )))(45 46 ))(34 68 )))((74 ((89 (((8 (94 (7 59 )))(37 (75 (53 ((35 81 )(((78 95 )(80 88 ))(79 84 )))))))(((23 (61 ((77 ((9 16 )(71 (((15 17 )(21 ((24 62 )(38 (60 86 )))))(19 (18 20 ))))))(22 (47 (40 41 ))))))(82 91 ))((90 (55 ((((30 (10 65 ))(48 85 ))((31 (27 (32 56 )))(29 ((28 67 )(70 ((49 52 )(50 51 )))))))(63 64 ))))(36 87 )))))(69 (83 (26 (14 (25 ((13 (11 12 ))(42 (43 44 ))))))))))(66 (92 (39 93 ))))))))*
(0 (33 (57 (((76 ((1 (2 3 ))(54 (58 73 ))))(((72 (6 (4 5 )))(45 46 ))(34 68 )))((74 ((89 (((8 (94 (7 59 )))(37 (75 (53 ((35 81 )((95 (78 (80 88 )))(79 84 )))))))(((23 (61 ((60 (16 ((9 77 )(71 (((15 17 )(21 ((24 62 )(38 86 ))))(19 (18 20 )))))))(22 (47 (40 41 ))))))(82 91 ))((90 (55 ((((30 (10 65 ))(48 85 ))(((27 56 )(31 32 ))(29 ((28 67 )(70 (50 (49 (51 52 ))))))))(63 64 ))))(36 87 )))))(69 (83 (26 (14 (25 ((11 12 )(13 (42 (43 44 )))))))))))(66 (92 (39 93 ))))))))*
(0 (33 (57 (((76 ((1 (2 3 ))(54 (58 73 ))))(((72 (6 (4 5 )))(45 46 ))(34 68 )))((74 ((89 ((59 (7 94 ))((8 ((82 (91 (23 (61 ((60 (16 ((9 77 )(71 (((15 17 )(21 ((24 62 )(38 86 ))))(19 (18 20 )))))))(22 (47 (40 41 ))))))))(37 (((35 (78 95 ))(81 ((79 84 )(80 88 ))))(53 75 )))))((90 (55 (48 (((30 (10 65 ))((85 ((29 (28 67 ))(70 (50 (49 (51 52 ))))))(63 64 )))(31 (56 (27 32 )))))))(36 87 )))))(69 (83 (26 (14 (25 ((13 (11 12 ))(42 (43 44 ))))))))))(66 (92 (39 93 ))))))))*
(0 ((1 (2 3 ))(33 (76 (57 (((((72 (6 (4 5 )))(45 46 ))(34 68 ))(54 (58 73 )))((74 ((89 ((59 (7 94 ))((8 (37 (75 (53 (35 (81 (95 (78 ((79 84 )(80 88 ))))))))))(((23 (61 ((60 ((9 77 )(16 (71 (((15 17 )(21 ((24 62 )(38 86 ))))(19 (18 20 )))))))(22 (47 (40 41 ))))))(82 91 ))((90 (55 (48 (((30 (10 65 ))(85 (63 64 )))((31 (56 (27 32 )))(29 ((28 67 )(70 (50 (52 (49 51 )))))))))))(36 87 ))))))(69 (83 (26 (14 (25 ((11 (12 13 ))(42 (43 44 ))))))))))(66 (92 (39 93 ))))))))))*
(0 (33 (57 (((76 ((1 (2 3 ))(54 (58 73 ))))(((72 (6 (4 5 )))(45 46 ))(34 68 )))((74 ((89 ((59 (7 94 ))((((8 ((((35 (78 95 ))(81 ((79 84 )(80 88 ))))(53 75 ))(37 (82 91 ))))(23 (61 ((60 ((9 77 )(16 (71 (((15 17 )(21 ((24 62 )(38 86 ))))(19 (18 20 )))))))(22 (47 (40 41 )))))))(36 87 ))(90 (55 (((30 (10 65 ))((85 ((29 (28 67 ))(70 (50 (52 (49 51 ))))))(63 64 )))(48 (31 (56 (27 32 ))))))))))(69 (83 (26 (14 (25 (42 ((13 (11 12 ))(43 44 ))))))))))(66 (92 (39 93 ))))))))*
(0 ((1 (2 3 ))(33 (76 (57 (((((72 (6 (4 5 )))(45 46 ))(34 68 ))(54 (58 73 )))((74 ((89 ((59 (7 94 ))((8 (37 (75 (53 (((95 (35 81 ))(79 84 ))(78 (80 88 )))))))(((23 (61 ((60 ((9 77 )(16 (71 (((15 17 )(21 ((24 62 )(38 86 ))))(19 (18 20 )))))))(22 (47 (40 41 ))))))(82 91 ))((90 (55 (((30 (10 65 ))((85 ((29 (28 67 ))(70 (50 (52 (49 51 ))))))(63 64 )))(48 (31 (56 (27 32 )))))))(36 87 ))))))(69 (83 (26 (14 (25 (42 ((13 (11 12 ))(43 44 ))))))))))(66 (92 (39 93 ))))))))))*
(0 ((1 (2 3 ))(33 (76 (57 (((((72 (6 (4 5 )))(45 46 ))(34 68 ))(54 (58 73 )))((74 ((89 ((59 (7 94 ))((8 (37 (75 (53 ((35 81 )(95 (78 ((79 84 )(80 88 )))))))))(((23 (61 ((60 ((9 77 )(16 (71 (((15 17 )(21 ((24 62 )(38 86 ))))(19 (18 20 )))))))(22 (47 (40 41 ))))))(82 91 ))((90 (55 (((30 (10 65 ))((85 ((29 (28 67 ))(70 (50 (52 (49 51 ))))))(63 64 )))(48 (31 (56 (27 32 )))))))(36 87 ))))))(69 (83 (26 (14 (25 (42 ((11 (12 13 ))(43 44 ))))))))))(66 (92 (39 93 ))))))))))*
(0 ((1 (2 3 ))(33 (57 ((76 ((((72 (6 (4 5 )))(45 46 ))(34 68 ))(54 (58 73 ))))((74 ((89 (((8 (94 (7 59 )))(37 (75 (53 ((35 81 )((95 (78 (80 88 )))(79 84 )))))))(((23 (61 ((77 ((9 16 )(71 (((15 17 )(21 ((24 62 )(38 (60 86 )))))(19 (18 20 ))))))(22 (47 (40 41 ))))))(82 91 ))((90 (55 (48 (((30 (10 65 ))((85 ((29 (28 67 ))(70 ((49 52 )(50 51 )))))(63 64 )))(31 (27 (32 56 )))))))(36 87 )))))(69 (83 (26 (14 (25 (42 ((12 (11 13 ))(43 44 ))))))))))(66 (92 (39 93 )))))))))*
(0 (33 (57 (((76 ((1 (2 3 ))(54 (58 73 ))))(((72 (5 (4 6 )))(45 46 ))(34 68 )))((74 ((89 (((8 (94 (7 59 )))(37 (75 (53 (35 (81 ((95 (78 (80 88 )))(79 84 ))))))))(((23 (61 (9 (60 ((77 (16 (71 (((15 17 )(21 ((24 62 )(38 86 ))))(19 (18 20 ))))))(22 (47 (40 41 ))))))))(82 91 ))((90 (55 ((((30 (10 65 ))(48 85 ))((31 (27 (32 56 )))(29 ((28 67 )(70 (51 (50 (49 52 ))))))))(63 64 ))))(36 87 )))))(69 (83 (26 (14 (25 ((12 (11 13 ))(42 (43 44 ))))))))))(66 (92 (39 93 ))))))))*
(0 ((1 (2 3 ))(33 (57 ((76 ((((72 (6 (4 5 )))(45 46 ))(34 68 ))(54 (58 73 ))))((74 ((89 (((8 (94 (7 59 )))(37 (75 (53 (35 (81 ((78 95 )((79 84 )(80 88 )))))))))(((23 (61 ((60 (16 ((9 77 )(71 (((15 17 )(21 ((24 62 )(38 86 ))))(19 (18 20 )))))))(22 (47 (40 41 ))))))(82 91 ))((90 (55 ((((30 (10 65 ))(48 85 ))((31 (32 (27 56 )))(29 ((28 67 )(70 (51 (50 (49 52 ))))))))(63 64 ))))(36 87 )))))(69 (83 (26 (14 (25 (42 ((11 12 )(13 (43 44 )))))))))))(66 (92 (39 93 )))))))))*
(0 ((1 (2 3 ))(33 (57 ((76 ((((72 (5 (4 6 )))(45 46 ))(34 68 ))(54 (58 73 ))))(((89 ((59 (7 94 ))((8 (37 (75 (53 ((35 81 )(95 (78 ((79 84 )(80 88 )))))))))(((23 (61 ((60 ((9 77 )(16 (71 (((15 17 )(21 ((24 62 )(38 86 ))))(19 (18 20 )))))))(22 (47 (40 41 ))))))(82 91 ))((90 (55 ((((30 (10 65 ))(48 85 ))((31 (27 (32 56 )))(29 ((28 67 )(70 (51 (50 (49 52 ))))))))(63 64 ))))(36 87 ))))))(74 (69 (83 (26 (14 (25 (42 ((11 (12 13 ))(43 44 ))))))))))(66 (92 (39 93 )))))))))*
(0 ((1 (2 3 ))(33 (57 ((76 ((((72 (6 (4 5 )))(45 46 ))(34 68 ))(54 (58 73 ))))((74 ((89 ((59 (7 94 ))((((8 ((37 (((35 (78 95 ))(81 ((79 84 )(80 88 ))))(53 75 )))(82 91 )))(23 (61 ((77 (9 (16 (71 (((15 17 )(21 ((24 62 )(38 (60 86 )))))(19 (18 20 )))))))(22 (47 (40 41 )))))))(36 87 ))(90 (55 ((((30 (10 65 ))(48 85 ))((31 (27 (32 56 )))(29 ((28 67 )(70 (51 (50 (49 52 ))))))))(63 64 )))))))(69 (83 (26 (14 (25 (42 ((12 (11 13 ))(43 44 ))))))))))(66 (92 (39 93 )))))))))*
(0 ((1 (2 3 ))((57 (((((72 (5 (4 6 )))(45 46 ))(34 68 ))(54 (58 73 )))((74 ((89 ((59 (7 94 ))((8 (37 (75 (53 ((35 81 )(95 (78 ((79 84 )(80 88 )))))))))(((23 (61 ((60 (16 ((9 77 )(71 (((15 17 )(21 ((24 62 )(38 86 ))))(19 (18 20 )))))))(22 (47 (40 41 ))))))(82 91 ))((90 (55 (48 (((30 (10 65 ))((85 ((29 (28 67 ))(70 (51 (50 (49 52 ))))))(63 64 )))(31 (56 (27 32 )))))))(36 87 ))))))(69 (83 (26 (14 (25 ((11 (12 13 ))(42 (43 44 ))))))))))(66 (92 (39 93 ))))))(33 76 ))))*
(0 ((1 (2 3 ))(33 (57 ((76 ((((72 (5 (4 6 )))(45 46 ))(34 68 ))(54 (58 73 ))))(((89 ((59 (7 94 ))((8 (37 (75 (53 ((35 81 )(95 (78 ((79 84 )(80 88 )))))))))(((23 (61 ((60 (16 ((9 77 )(71 (((15 17 )(21 ((24 62 )(38 86 ))))(19 (18 20 )))))))(22 (47 (40 41 ))))))(82 91 ))((90 (55 ((((30 (10 65 ))(48 85 ))((31 (56 (27 32 )))(29 ((28 67 )(70 (51 (50 (49 52 ))))))))(63 64 ))))(36 87 ))))))(74 (69 (83 (26 (14 (25 (42 ((11 (12 13 ))(43 44 ))))))))))(66 (92 (39 93 )))))))))*
(0 ((1 (2 3 ))(33 (57 ((76 ((((72 (6 (4 5 )))(45 46 ))(34 68 ))(54 (58 73 ))))((74 ((89 (((8 (94 (7 59 )))(37 (75 (53 ((35 81 )(95 (78 ((79 84 )(80 88 )))))))))(((23 (61 ((77 (9 (16 (71 (((15 17 )(21 ((24 62 )(38 (60 86 )))))(19 (18 20 )))))))(22 (47 (40 41 ))))))(82 91 ))((90 (55 (48 (((30 (10 65 ))((85 ((29 (28 67 ))(70 (51 (50 (49 52 ))))))(63 64 )))(31 (27 (32 56 )))))))(36 87 )))))(69 (83 (26 (14 (25 (42 ((12 (11 13 ))(43 44 ))))))))))(66 (92 (39 93 )))))))))*
(0 ((1 (2 3 ))((57 (((((72 (5 (4 6 )))(45 46 ))(34 68 ))(54 (58 73 )))((74 ((89 ((59 (7 94 ))((8 (37 (75 (53 ((35 81 )(95 (78 ((79 84 )(80 88 )))))))))(((23 (61 ((60 ((9 77 )(16 (71 (((15 17 )(21 ((24 62 )(38 86 ))))(19 (18 20 )))))))(22 (47 (40 41 ))))))(82 91 ))((90 (55 (48 (((30 (10 65 ))((85 ((29 (28 67 ))(70 (51 (50 (49 52 ))))))(63 64 )))(31 (27 (32 56 )))))))(36 87 ))))))(69 (83 (26 (14 (25 (42 ((11 (12 13 ))(43 44 ))))))))))(66 (92 (39 93 ))))))(33 76 ))))*
(0 ((1 (2 3 ))(33 (76 (57 (((((72 (5 (4 6 )))(45 46 ))(34 68 ))(54 (58 73 )))((74 ((89 ((59 (7 94 ))((8 (((23 (61 ((77 (9 (16 (71 (((15 17 )(21 ((24 62 )(38 (60 86 )))))(19 (18 20 )))))))(22 (47 (40 41 ))))))(82 91 ))((90 (55 ((((30 (10 65 ))(48 85 ))((27 (56 (31 32 )))(29 ((28 67 )(70 (50 (49 (51 52 ))))))))(63 64 ))))(36 87 ))))(37 (75 (53 ((35 81 )((78 95 )((79 84 )(80 88 ))))))))))(69 (83 (26 (14 (25 (42 ((12 (11 13 ))(43 44 ))))))))))(66 (92 (39 93 ))))))))))*
(0 ((1 (2 3 ))(33 (57 (((((72 (6 (4 5 )))(45 46 ))(34 68 ))(76 (54 (58 73 ))))((74 ((89 ((59 (7 94 ))((8 (((23 (61 ((77 (9 (16 (71 (((15 17 )(21 ((24 62 )(38 (60 86 )))))(19 (18 20 )))))))(22 (47 (40 41 ))))))(82 91 ))((90 (55 (48 (((30 (10 65 ))((85 ((29 (28 67 ))(70 ((49 52 )(50 51 )))))(63 64 )))(31 (27 (32 56 )))))))(36 87 ))))(37 (75 (53 (35 (81 ((78 95 )((79 84 )(80 88 )))))))))))(69 (83 (26 (14 (25 ((12 (11 13 ))(42 (43 44 ))))))))))(66 (92 (39 93 )))))))))*
(0 ((1 (2 3 ))(33 (57 (((((72 (6 (4 5 )))(45 46 ))(34 68 ))(76 (54 (58 73 ))))(((89 ((59 (7 94 ))((8 (((23 (61 ((77 ((9 16 )(71 (((15 17 )(21 ((24 62 )(38 (60 86 )))))(19 (18 20 ))))))(22 (47 (40 41 ))))))(82 91 ))((90 (55 ((((30 (10 65 ))(48 85 ))((31 (27 (32 56 )))(29 ((28 67 )(70 (50 (51 (49 52 ))))))))(63 64 ))))(36 87 ))))(37 (75 (53 (35 (81 (((78 95 )(80 88 ))(79 84 ))))))))))(74 (69 (83 (26 (14 (25 ((11 (12 13 ))(42 (43 44 ))))))))))(66 (92 (39 93 )))))))))*
(0 ((1 (2 3 ))(33 (76 (57 (((((72 (6 (4 5 )))(45 46 ))(34 68 ))(54 (58 73 )))((74 ((89 ((59 (7 94 ))((8 (((23 (61 ((77 (9 (16 (71 (((15 17 )(21 ((24 62 )(38 (60 86 )))))(19 (18 20 )))))))(22 (47 (40 41 ))))))(82 91 ))((90 (55 ((((30 (10 65 ))(48 85 ))((31 (32 (27 56 )))(29 ((28 67 )(70 (51 (50 (49 52 ))))))))(63 64 ))))(36 87 ))))(37 (75 (53 ((35 81 )((78 95 )((79 84 )(80 88 ))))))))))(69 (83 (26 (14 (25 ((11 (12 13 ))(42 (43 44 ))))))))))(66 (92 (39 93 ))))))))))*
(0 ((1 (2 3 ))(33 (57 (((((72 (6 (4 5 )))(45 46 ))(34 68 ))(76 (54 (58 73 ))))((74 ((89 ((59 (7 94 ))((8 (((23 (61 ((77 ((9 16 )(71 (((15 17 )(21 ((24 62 )(38 (60 86 )))))(19 (18 20 ))))))(22 (47 (40 41 ))))))(82 91 ))((90 (55 (48 (((30 (10 65 ))((85 ((29 (28 67 ))(70 (50 (51 (49 52 ))))))(63 64 )))(31 (27 (32 56 )))))))(36 87 ))))(37 (75 (53 (35 (81 (((78 95 )(80 88 ))(79 84 ))))))))))(69 (83 (26 (14 (25 ((11 (12 13 ))(42 (43 44 ))))))))))(66 (92 (39 93 )))))))))*
(0 ((1 (2 3 ))(33 (57 ((76 ((((72 (6 (4 5 )))(45 46 ))(34 68 ))(54 (58 73 ))))((74 ((89 ((59 (7 94 ))((8 (((23 (61 ((60 (16 ((9 77 )(71 (((15 17 )(21 ((24 62 )(38 86 ))))(19 (18 20 )))))))(22 (47 (40 41 ))))))(82 91 ))(37 (((35 (78 95 ))(81 ((79 84 )(80 88 ))))(53 75 )))))((90 (55 (48 (((30 (10 65 ))((85 ((29 (28 67 ))(70 (51 (50 (49 52 ))))))(63 64 )))(31 (32 (27 56 )))))))(36 87 )))))(69 (83 (26 (14 (25 (42 ((13 (11 12 ))(43 44 ))))))))))(66 (92 (39 93 )))))))))*
(0 ((1 (2 3 ))(33 (57 ((76 ((((72 (6 (4 5 )))(45 46 ))(34 68 ))(54 (58 73 ))))((74 ((89 ((59 (7 94 ))((8 (37 (75 (53 (35 (81 ((78 95 )((79 84 )(80 88 )))))))))(((23 (61 ((60 ((9 77 )(16 (71 (((15 17 )(21 ((24 62 )(38 86 ))))(19 (18 20 )))))))(22 (47 (40 41 ))))))(82 91 ))((90 (55 (48 (((30 (10 65 ))(85 (63 64 )))((31 (32 (27 56 )))(29 ((28 67 )(70 (51 (50 (49 52 )))))))))))(36 87 ))))))(69 (83 (26 (14 (25 (42 ((13 (11 12 ))(43 44 ))))))))))(66 (92 (39 93 )))))))))*
(0 ((1 (2 3 ))(76 (33 (57 (((((72 (6 (4 5 )))(45 46 ))(34 68 ))(54 (58 73 )))(((89 ((59 (7 94 ))((8 (((23 (61 ((60 (16 ((9 77 )(71 (((15 17 )(21 ((24 62 )(38 86 ))))(19 (18 20 )))))))(22 (47 (40 41 ))))))(82 91 ))((90 (55 (((30 (10 65 ))((85 ((29 (28 67 ))(70 (50 (51 (49 52 ))))))(63 64 )))(48 (31 (56 (27 32 )))))))(36 87 ))))(37 (75 (53 ((35 81 )((78 (95 (80 88 )))(79 84 )))))))))(74 (69 (83 (26 (14 (25 ((11 (12 13 ))(42 (43 44 ))))))))))(66 (92 (39 93 ))))))))))*
(0 ((1 (2 3 ))(33 (76 (57 (((((72 (5 (4 6 )))(45 46 ))(34 68 ))(54 (58 73 )))((74 ((89 (((8 (94 (7 59 )))(37 (75 (53 ((35 81 )(78 (95 ((79 84 )(80 88 )))))))))(((23 (61 ((77 (9 (16 (71 (((15 17 )(21 ((24 62 )(38 (60 86 )))))(19 (18 20 )))))))(22 (47 (40 41 ))))))(82 91 ))((90 (55 (48 (((30 (10 65 ))((85 ((29 (28 67 ))(70 (51 (50 (49 52 ))))))(63 64 )))(31 (27 (32 56 )))))))(36 87 )))))(69 (83 (26 (14 (25 ((13 (11 12 ))(42 (43 44 ))))))))))(66 (92 (39 93 ))))))))))*
(0 ((1 (2 3 ))(33 (57 ((76 ((((72 (5 (4 6 )))(45 46 ))(34 68 ))(54 (58 73 ))))((74 ((89 ((59 (7 94 ))((8 (((23 (61 ((77 (9 (16 (71 (((15 17 )(21 ((24 62 )(38 (60 86 )))))(19 (18 20 )))))))(22 (47 (40 41 ))))))(82 91 ))(37 (((35 (78 95 ))(81 ((79 84 )(80 88 ))))(53 75 )))))((90 (55 (48 (((30 (10 65 ))((85 ((29 (28 67 ))(70 (51 (50 (49 52 ))))))(63 64 )))(31 (27 (32 56 )))))))(36 87 )))))(69 (83 (26 (14 (25 ((13 (11 12 ))(42 (43 44 ))))))))))(66 (92 (39 93 )))))))))*
(0 ((1 (2 3 ))(33 (76 (57 (((((72 (5 (4 6 )))(45 46 ))(34 68 ))(54 (58 73 )))((74 ((89 ((59 (7 94 ))((8 (((23 (61 ((60 ((9 77 )(16 (71 (((15 17 )(21 ((24 62 )(38 86 ))))(19 (18 20 )))))))(22 (47 (40 41 ))))))(82 91 ))(37 (((35 (78 95 ))(81 ((79 84 )(80 88 ))))(53 75 )))))((90 (55 (48 (((30 (10 65 ))((85 ((29 (28 67 ))(70 (50 (49 (51 52 ))))))(63 64 )))(31 (32 (27 56 )))))))(36 87 )))))(69 (83 (26 (14 (25 (42 ((13 (11 12 ))(43 44 ))))))))))(66 (92 (39 93 ))))))))))*
(0 ((1 (2 3 ))(76 (33 (57 (((((72 (5 (4 6 )))(45 46 ))(34 68 ))(54 (58 73 )))(((89 ((59 (7 94 ))((8 (((23 (61 ((60 ((9 77 )(16 (71 (((15 17 )(21 ((24 62 )(38 86 ))))(19 (18 20 )))))))(22 (47 (40 41 ))))))(82 91 ))((90 (55 (((30 (10 65 ))((85 ((29 (28 67 ))(70 (50 (49 (51 52 ))))))(63 64 )))(48 (31 (32 (27 56 )))))))(36 87 ))))(37 (75 (53 ((35 81 )(78 (95 ((79 84 )(80 88 )))))))))))(74 (69 (83 (26 (14 (25 (42 ((13 (11 12 ))(43 44 ))))))))))(66 (92 (39 93 ))))))))))*
(0 ((1 (2 3 ))(33 (76 (57 (((((72 (6 (4 5 )))(45 46 ))(34 68 ))(54 (58 73 )))((74 ((89 ((59 (7 94 ))((8 (((61 (23 ((60 (16 ((9 77 )(71 (((15 17 )(21 ((24 62 )(38 86 ))))(19 (18 20 )))))))(22 (47 (40 41 ))))))(82 91 ))((90 (55 (((30 (10 65 ))((85 ((29 (28 67 ))(70 (50 (49 (51 52 ))))))(63 64 )))(48 (31 (27 (32 56 )))))))(36 87 ))))(37 (75 (53 (35 (81 ((95 (78 (80 88 )))(79 84 ))))))))))(69 (83 (26 (14 (25 (42 ((11 (12 13 ))(43 44 ))))))))))(66 (92 (39 93 ))))))))))*
(0 ((1 (2 3 ))(33 (57 ((76 ((((72 (6 (4 5 )))(45 46 ))(34 68 ))(54 (58 73 ))))((74 ((89 ((59 (7 94 ))((8 (((23 (61 ((60 ((9 77 )(16 (71 (((15 17 )(21 ((24 62 )(38 86 ))))(19 (18 20 )))))))(22 (47 (40 41 ))))))(82 91 ))((90 (55 (((30 (10 65 ))((85 ((29 (28 67 ))(70 (50 (52 (49 51 ))))))(63 64 )))(48 (31 (32 (27 56 )))))))(36 87 ))))(37 (75 (53 ((35 81 )((95 (78 (80 88 )))(79 84 )))))))))(69 (83 (26 (14 (25 ((13 (11 12 ))(42 (43 44 ))))))))))(66 (92 (39 93 )))))))))*
(0 (33 (57 (((76 ((1 (2 3 ))(54 (58 73 ))))(((72 (6 (4 5 )))(45 46 ))(34 68 )))((74 ((89 ((59 (7 94 ))((8 (37 (75 (53 ((35 81 )(((78 95 )(80 88 ))(79 84 )))))))(((23 (61 ((60 ((9 77 )(16 (71 (((15 17 )(21 ((24 62 )(38 86 ))))(19 (18 20 )))))))(22 (47 (40 41 ))))))(82 91 ))((90 (55 (((30 (10 65 ))((85 ((29 (28 67 ))(70 (50 (49 (51 52 ))))))(63 64 )))(48 (31 (27 (32 56 )))))))(36 87 ))))))(69 (83 (26 (14 (25 ((13 (11 12 ))(42 (43 44 ))))))))))(66 (92 (39 93 ))))))))*
(0 ((1 (2 3 ))(33 (76 (57 (((((72 (6 (4 5 )))(45 46 ))(34 68 ))(54 (58 73 )))((74 ((89 ((59 (7 94 ))((8 (((23 (61 ((60 ((9 77 )(16 (71 (((15 17 )(21 ((24 62 )(38 86 ))))(19 (18 20 )))))))(22 (47 (40 41 ))))))(82 91 ))((90 (55 (((30 (10 65 ))((85 ((29 (28 67 ))(70 (50 (52 (49 51 ))))))(63 64 )))(48 (31 (32 (27 56 )))))))(36 87 ))))(37 (75 (53 ((35 81 )((95 (78 (80 88 )))(79 84 )))))))))(69 (83 (26 (14 (25 ((13 (11 12 ))(42 (43 44 ))))))))))(66 (92 (39 93 ))))))))))*
(0 ((1 (2 3 ))(33 (57 ((76 ((((72 (6 (4 5 )))(45 46 ))(34 68 ))(54 (58 73 ))))((74 ((89 ((59 (7 94 ))((8 (((61 (23 ((60 ((9 77 )(16 (71 (((15 17 )(21 ((24 62 )(38 86 ))))(19 (18 20 )))))))(22 (47 (40 41 ))))))(82 91 ))((90 (55 (48 (((30 (10 65 ))((85 ((29 (28 67 ))(70 (51 (50 (49 52 ))))))(63 64 )))(31 (27 (32 56 )))))))(36 87 ))))(37 (75 (53 ((35 81 )((78 95 )((79 84 )(80 88 ))))))))))(69 (83 (26 (14 (25 (42 ((13 (11 12 ))(43 44 ))))))))))(66 (92 (39 93 )))))))))*
(0 ((1 (2 3 ))(76 (33 (57 (((((72 (5 (4 6 )))(45 46 ))(34 68 ))(54 (58 73 )))((74 ((89 ((59 (7 94 ))((8 (((23 (61 ((77 ((9 16 )(71 (((15 17 )(21 ((24 62 )(38 (60 86 )))))(19 (18 20 ))))))(22 (47 (40 41 ))))))(82 91 ))(37 (((35 (78 95 ))(81 ((79 84 )(80 88 ))))(53 75 )))))((90 (55 ((((30 (10 65 ))(48 85 ))((31 (56 (27 32 )))(29 ((28 67 )(70 (50 (52 (49 51 ))))))))(63 64 ))))(36 87 )))))(69 (83 (26 (14 (25 ((13 (11 12 ))(42 (43 44 ))))))))))(66 (92 (39 93 ))))))))))*
(0 ((1 (2 3 ))(76 (33 (57 (((((72 (6 (4 5 )))(45 46 ))(34 68 ))(54 (58 73 )))((74 ((89 ((59 (7 94 ))((8 (((23 (61 ((77 ((9 16 )(24 ((71 ((15 17 )(21 (62 (38 (60 86 ))))))(19 (18 20 ))))))(22 (47 (40 41 ))))))(82 91 ))(37 (((35 (78 95 ))(81 ((79 84 )(80 88 ))))(53 75 )))))((90 (55 ((((30 (10 65 ))(48 85 ))((31 (56 (27 32 )))(29 ((28 67 )(70 (51 (50 (49 52 ))))))))(63 64 ))))(36 87 )))))(69 (83 (26 (14 (25 (42 ((11 (12 13 ))(43 44 ))))))))))(66 (92 (39 93 ))))))))))*
(0 ((1 (2 3 ))(33 (57 (((((72 (5 (4 6 )))(45 46 ))(34 68 ))(76 (54 (58 73 ))))((74 ((89 ((59 (7 94 ))((8 (((23 (61 ((60 (16 ((9 77 )(71 (((15 17 )(21 ((24 62 )(38 86 ))))(19 (18 20 )))))))(22 (47 (40 41 ))))))(82 91 ))((90 (55 (48 (((30 (10 65 ))(85 (63 64 )))((27 (31 (32 56 )))(29 ((28 67 )(70 (50 (51 (49 52 )))))))))))(36 87 ))))(37 (75 (53 ((35 81 )((78 (95 (80 88 )))(79 84 )))))))))(69 (83 (26 (14 (25 (42 ((13 (11 12 ))(43 44 ))))))))))(66 (92 (39 93 )))))))))*
(0 ((1 (2 3 ))(33 (57 (((((72 (5 (4 6 )))(45 46 ))(34 68 ))(76 (54 (58 73 ))))((74 ((89 (((8 (94 (7 59 )))(37 (75 (53 (35 (81 (95 (78 ((79 84 )(80 88 ))))))))))(((23 (61 ((77 (9 (16 (71 (((15 17 )(21 ((24 62 )(38 (60 86 )))))(19 (18 20 )))))))(22 (47 (40 41 ))))))(82 91 ))((90 (55 (48 (((30 (10 65 ))(85 (63 64 )))((31 (56 (27 32 )))(29 ((28 67 )(70 (51 (50 (49 52 )))))))))))(36 87 )))))(69 (83 (26 (14 (25 (42 ((11 (12 13 ))(43 44 ))))))))))(66 (92 (39 93 )))))))))*
(0 ((1 (2 3 ))(33 (57 (((((72 (5 (4 6 )))(45 46 ))(34 68 ))(76 (54 (58 73 ))))((74 ((89 ((59 (7 94 ))((8 (((23 (61 ((77 (9 (16 (71 (((15 17 )(21 ((24 62 )(38 (60 86 )))))(19 (18 20 )))))))(22 (47 (40 41 ))))))(82 91 ))((90 (55 (48 (((30 (10 65 ))(85 (63 64 )))((31 (27 (32 56 )))(29 ((28 67 )(70 (51 (50 (49 52 )))))))))))(36 87 ))))(37 (75 (53 ((35 81 )((78 95 )((79 84 )(80 88 ))))))))))(69 (83 (26 (14 (25 (42 ((13 (11 12 ))(43 44 ))))))))))(66 (92 (39 93 )))))))))*
(0 ((1 (2 3 ))(33 (57 (((((72 (5 (4 6 )))(45 46 ))(34 68 ))(76 (54 (58 73 ))))((74 ((89 (((8 (94 (7 59 )))(37 (75 (53 ((35 81 )((78 95 )((79 84 )(80 88 ))))))))(((23 (61 ((77 (9 (16 (71 (((15 17 )(21 ((24 62 )(38 (60 86 )))))(19 (18 20 )))))))(22 (47 (40 41 ))))))(82 91 ))((90 (55 (48 (((30 (10 65 ))(85 (63 64 )))((31 (27 (32 56 )))(29 ((28 67 )(70 (51 (50 (49 52 )))))))))))(36 87 )))))(69 (83 (26 (14 (25 (42 ((13 (11 12 ))(43 44 ))))))))))(66 (92 (39 93 )))))))))*
(0 ((1 (2 3 ))(33 (57 (((((72 (5 (4 6 )))(45 46 ))(34 68 ))(76 (54 (58 73 ))))((74 ((89 ((59 (7 94 ))((8 (((23 (61 ((77 ((9 16 )(71 (((15 17 )(21 ((24 62 )(38 (60 86 )))))(19 (18 20 ))))))(22 (47 (40 41 ))))))(82 91 ))((90 (55 (48 (((30 (10 65 ))(85 (63 64 )))((56 (31 (27 32 )))(29 ((28 67 )(70 (50 (52 (49 51 )))))))))))(36 87 ))))(37 (75 (53 ((35 81 )(((78 95 )(80 88 ))(79 84 )))))))))(69 (83 (26 (14 (25 (42 ((11 (12 13 ))(43 44 ))))))))))(66 (92 (39 93 )))))))))*
(0 ((1 (2 3 ))(33 (57 (((((72 (5 (4 6 )))(45 46 ))(34 68 ))(76 (54 (58 73 ))))((74 ((89 ((59 (7 94 ))(((8 ((23 (61 ((77 (9 (16 (71 (((15 17 )(21 ((24 62 )(38 (60 86 )))))(19 (18 20 )))))))(22 (47 (40 41 ))))))((((35 (78 95 ))(81 ((79 84 )(80 88 ))))(53 75 ))(37 (82 91 )))))(36 87 ))(90 (55 (48 (((30 (10 65 ))(85 (63 64 )))((31 (27 (32 56 )))(29 ((28 67 )(70 (50 (52 (49 51 ))))))))))))))(69 (83 (26 (14 (25 (42 ((12 (11 13 ))(43 44 ))))))))))(66 (92 (39 93 )))))))))*
(0 (33 (57 (((76 ((1 (2 3 ))(54 (58 73 ))))(((72 (5 (4 6 )))(45 46 ))(34 68 )))((74 ((89 ((59 (7 94 ))((8 (37 (75 (53 ((35 81 )((78 (95 (80 88 )))(79 84 )))))))(((23 (61 ((60 (16 ((9 77 )(71 (((15 17 )(21 ((24 62 )(38 86 ))))(19 (18 20 )))))))(22 (47 (40 41 ))))))(82 91 ))((90 (55 (48 (((30 (10 65 ))(85 (63 64 )))((32 (31 (27 56 )))(29 ((28 67 )(70 (50 (51 (49 52 )))))))))))(36 87 ))))))(69 (83 (26 (14 (25 (42 ((13 (11 12 ))(43 44 ))))))))))(66 (92 (39 93 ))))))))*
(0 (33 (57 (((76 ((1 (2 3 ))(54 (58 73 ))))(((72 (6 (4 5 )))(45 46 ))(34 68 )))((74 ((89 ((59 (7 94 ))((8 (((23 (61 ((77 (9 (16 (71 (((15 17 )(21 ((24 62 )(38 (60 86 )))))(19 (18 20 )))))))(22 (47 (40 41 ))))))(82 91 ))((90 (55 (48 (((30 (10 65 ))(85 (63 64 )))((31 (56 (27 32 )))(29 ((28 67 )(70 (50 (52 (49 51 )))))))))))(36 87 ))))(37 (75 (53 ((35 81 )((78 95 )((79 84 )(80 88 ))))))))))(69 (83 (26 (14 (25 ((13 (11 12 ))(42 (43 44 ))))))))))(66 (92 (39 93 ))))))))*
(0 ((1 (2 3 ))(33 (57 (((((72 (5 (4 6 )))(45 46 ))(34 68 ))(76 (54 (58 73 ))))((74 ((89 ((59 (7 94 ))(((8 ((23 (61 ((60 (16 ((9 77 )(71 (((15 17 )(21 ((24 62 )(38 86 ))))(19 (18 20 )))))))(22 (47 (40 41 ))))))((((35 (78 95 ))(81 ((79 84 )(80 88 ))))(53 75 ))(37 (82 91 )))))(36 87 ))(90 (55 (48 (((30 (10 65 ))(85 (63 64 )))((32 (31 (27 56 )))(29 ((28 67 )(70 (50 (51 (49 52 ))))))))))))))(69 (83 (26 (14 (25 (42 ((13 (11 12 ))(43 44 ))))))))))(66 (92 (39 93 )))))))))*
(0 (33 (57 (((76 ((1 (2 3 ))(54 (58 73 ))))(((72 (5 (4 6 )))(45 46 ))(34 68 )))((74 ((89 ((59 (7 94 ))(((8 ((23 (61 ((77 (9 (16 (71 (((15 17 )(21 ((24 62 )(38 (60 86 )))))(19 (18 20 )))))))(22 (47 (40 41 ))))))((((35 (78 95 ))(81 ((79 84 )(80 88 ))))(53 75 ))(37 (82 91 )))))(36 87 ))(90 (55 (48 (((30 (10 65 ))(85 (63 64 )))((31 (56 (27 32 )))(29 ((28 67 )(70 (50 (49 (51 52 ))))))))))))))(69 (83 (26 (14 (25 ((11 (12 13 ))(42 (43 44 ))))))))))(66 (92 (39 93 ))))))))*
(0 ((1 (2 3 ))(33 (57 (((((72 (6 (4 5 )))(45 46 ))(34 68 ))(76 (54 (58 73 ))))((74 ((89 ((59 (7 94 ))((8 (37 (75 (53 ((35 81 )((78 (95 (80 88 )))(79 84 )))))))(((23 (61 ((77 (9 (16 (71 (((15 17 )(21 ((24 62 )(38 (60 86 )))))(19 (18 20 )))))))(22 (47 (40 41 ))))))(82 91 ))((90 (55 (48 (((30 (10 65 ))(85 (63 64 )))((31 (56 (27 32 )))(29 ((28 67 )(70 (51 (50 (49 52 )))))))))))(36 87 ))))))(69 (83 (26 (14 (25 (42 ((13 (11 12 ))(43 44 ))))))))))(66 (92 (39 93 )))))))))*
(0 ((1 (2 3 ))((57 (((((72 (6 (4 5 )))(45 46 ))(34 68 ))(54 (58 73 )))((74 ((89 ((59 (7 94 ))((8 (37 (75 (53 ((35 81 )(95 (78 ((79 84 )(80 88 )))))))))(((23 (61 ((60 ((9 77 )(16 (71 (((15 17 )(21 ((24 62 )(38 86 ))))(19 (18 20 )))))))(22 (47 (40 41 ))))))(82 91 ))((90 (55 (48 (((30 (10 65 ))((85 ((29 (28 67 ))(70 (50 (52 (49 51 ))))))(63 64 )))(31 (56 (27 32 )))))))(36 87 ))))))(69 (83 (26 (14 (25 (42 ((11 (12 13 ))(43 44 ))))))))))(66 (92 (39 93 ))))))(33 76 ))))*
(0 ((1 (2 3 ))(33 (57 (((((72 (6 (4 5 )))(45 46 ))(34 68 ))(76 (54 (58 73 ))))((74 ((89 ((59 (7 94 ))((8 (37 (75 (53 ((35 81 )(95 (78 ((79 84 )(80 88 )))))))))(((23 (61 ((60 ((9 77 )(16 (71 (((15 17 )(21 ((24 62 )(38 86 ))))(19 (18 20 )))))))(22 (47 (40 41 ))))))(82 91 ))((90 (55 (48 (((30 (10 65 ))((85 ((29 (28 67 ))(70 (50 (52 (49 51 ))))))(63 64 )))(31 (56 (27 32 )))))))(36 87 ))))))(69 (83 (26 (14 (25 (42 ((11 (12 13 ))(43 44 ))))))))))(66 (92 (39 93 )))))))))*
(0 ((1 (2 3 ))(33 (57 ((76 ((((72 (5 (4 6 )))(45 46 ))(34 68 ))(54 (58 73 ))))((74 ((89 ((59 (7 94 ))((8 (37 (75 (53 ((35 81 )(95 (78 ((79 84 )(80 88 )))))))))(((61 (23 ((60 ((9 77 )(16 (71 (((15 17 )(21 ((24 62 )(38 86 ))))(19 (18 20 )))))))(22 (47 (40 41 ))))))(82 91 ))((90 (55 (48 (((30 (10 65 ))(85 (63 64 )))((31 (27 (32 56 )))(29 ((28 67 )(70 (51 (50 (49 52 )))))))))))(36 87 ))))))(69 (83 (26 (14 (25 ((11 (12 13 ))(42 (43 44 ))))))))))(66 (92 (39 93 )))))))))*
(0 ((1 (2 3 ))(33 (57 (((((72 (5 (4 6 )))(45 46 ))(34 68 ))(76 (54 (58 73 ))))((74 ((89 ((59 (7 94 ))((8 (((61 (23 ((60 (16 ((9 77 )(71 (((15 17 )(21 ((24 62 )(38 86 ))))(19 (18 20 )))))))(22 (47 (40 41 ))))))(82 91 ))((90 (55 ((((30 (10 65 ))(48 85 ))((31 (32 (27 56 )))(29 ((28 67 )(70 ((49 52 )(50 51 )))))))(63 64 ))))(36 87 ))))(37 (75 (53 ((35 81 )(((78 95 )(80 88 ))(79 84 )))))))))(69 (83 (26 (14 (25 (42 ((13 (11 12 ))(43 44 ))))))))))(66 (92 (39 93 )))))))))*
(0 ((1 (2 3 ))(33 (57 (((((72 (6 (4 5 )))(45 46 ))(34 68 ))(76 (54 (58 73 ))))((74 ((89 ((59 (7 94 ))((8 (37 (75 (53 (35 (81 (((78 95 )(80 88 ))(79 84 ))))))))(((23 (61 ((60 (16 ((9 77 )(71 (((15 17 )(21 ((24 62 )(38 86 ))))(19 (18 20 )))))))(22 (47 (40 41 ))))))(82 91 ))((90 (55 ((((30 (10 65 ))(48 85 ))((31 (27 (32 56 )))(29 ((28 67 )(70 (51 (50 (49 52 ))))))))(63 64 ))))(36 87 ))))))(69 (83 (26 (14 (25 (42 ((11 (12 13 ))(43 44 ))))))))))(66 (92 (39 93 )))))))))*
(0 ((1 (2 3 ))(33 (57 (((((72 (6 (4 5 )))(45 46 ))(34 68 ))(76 (54 (58 73 ))))((74 ((89 ((59 (7 94 ))((8 (37 (75 (53 (35 (81 (((78 95 )(80 88 ))(79 84 ))))))))(((23 (61 ((60 (16 ((9 77 )(71 (((15 17 )(21 ((24 62 )(38 86 ))))(19 (18 20 )))))))(22 (47 (40 41 ))))))(82 91 ))((90 (55 (48 (((30 (10 65 ))(85 (63 64 )))((31 (27 (32 56 )))(29 ((28 67 )(70 (50 (49 (51 52 )))))))))))(36 87 ))))))(69 (83 (26 (14 (25 ((12 (11 13 ))(42 (43 44 ))))))))))(66 (92 (39 93 )))))))))*
(0 ((1 (2 3 ))(33 (76 (57 (((((72 (5 (4 6 )))(45 46 ))(34 68 ))(54 (58 73 )))((74 ((89 ((59 (7 94 ))((8 (37 (75 (53 (35 (81 (95 (78 ((79 84 )(80 88 ))))))))))(((23 (61 ((60 ((9 77 )(16 (71 (((15 17 )(21 ((24 62 )(38 86 ))))(19 (18 20 )))))))(22 (47 (40 41 ))))))(82 91 ))((90 (55 (48 (((30 (10 65 ))(85 (63 64 )))((31 (27 (32 56 )))(29 ((28 67 )(70 (51 (50 (49 52 )))))))))))(36 87 ))))))(69 (83 (26 (14 (25 ((11 (12 13 ))(42 (43 44 ))))))))))(66 (92 (39 93 ))))))))))*
(0 (33 (57 (((76 ((1 (2 3 ))(54 (58 73 ))))(((72 (6 (4 5 )))(45 46 ))(34 68 )))((74 ((89 ((59 (7 94 ))((8 (((23 (61 ((77 (9 (16 (71 (((15 17 )(21 ((24 62 )(38 (60 86 )))))(19 (18 20 )))))))(22 (47 (40 41 ))))))(37 (82 91 )))(((35 (78 95 ))(81 ((79 84 )(80 88 ))))(53 75 ))))((90 (55 ((((30 (10 65 ))(48 85 ))((31 (27 (32 56 )))(29 ((28 67 )(70 (51 (50 (49 52 ))))))))(63 64 ))))(36 87 )))))(69 (83 (26 (14 (25 ((11 (12 13 ))(42 (43 44 ))))))))))(66 (92 (39 93 ))))))))*
(0 (33 (57 (((76 ((1 (2 3 ))(54 (58 73 ))))(((72 (6 (4 5 )))(45 46 ))(34 68 )))((74 ((89 ((59 (7 94 ))(((8 ((23 (61 ((60 (16 ((9 77 )(71 (((15 17 )(21 ((24 62 )(38 86 ))))(19 (18 20 )))))))(22 (47 (40 41 ))))))((((35 (78 95 ))(81 ((79 84 )(80 88 ))))(53 75 ))(37 (82 91 )))))(36 87 ))(90 (55 ((((30 (10 65 ))(48 85 ))((31 (27 (32 56 )))(29 ((28 67 )(70 (51 (50 (49 52 ))))))))(63 64 )))))))(69 (83 (26 (14 (25 ((13 (11 12 ))(42 (43 44 ))))))))))(66 (92 (39 93 ))))))))*
(0 (33 (57 (((76 ((1 (2 3 ))(54 (58 73 ))))(((72 (6 (4 5 )))(45 46 ))(34 68 )))((74 ((89 ((59 (7 94 ))((((8 ((37 (((35 (78 95 ))(81 ((79 84 )(80 88 ))))(53 75 )))(82 91 )))(23 (61 ((60 (16 ((9 77 )(71 (((15 17 )(21 ((24 62 )(38 86 ))))(19 (18 20 )))))))(22 (47 (40 41 )))))))(36 87 ))(90 (55 (48 (((30 (10 65 ))(85 (63 64 )))((31 (56 (27 32 )))(29 ((28 67 )(70 (51 (50 (49 52 ))))))))))))))(69 (83 (26 (14 (25 ((13 (11 12 ))(42 (43 44 ))))))))))(66 (92 (39 93 ))))))))*
(0 (33 (57 (((76 ((1 (2 3 ))(54 (58 73 ))))(((72 (6 (4 5 )))(45 46 ))(34 68 )))((74 ((89 ((59 (7 94 ))((8 (((23 (61 ((60 (16 ((9 77 )(71 (((15 17 )(21 ((24 62 )(38 86 ))))(19 (18 20 )))))))(22 (47 (40 41 ))))))(37 (82 91 )))(((35 (78 95 ))(81 ((79 84 )(80 88 ))))(53 75 ))))((90 (55 (48 (((30 (10 65 ))(85 (63 64 )))((31 (27 (32 56 )))(29 ((28 67 )(70 (50 (51 (49 52 )))))))))))(36 87 )))))(69 (83 (26 (14 (25 ((13 (11 12 ))(42 (43 44 ))))))))))(66 (92 (39 93 ))))))))*
(0 ((1 (2 3 ))(33 (57 ((76 ((((72 (6 (4 5 )))(45 46 ))(34 68 ))(54 (58 73 ))))(((89 ((59 (7 94 ))((8 (((23 (61 ((77 ((9 16 )(71 (((15 17 )(21 ((24 62 )(38 (60 86 )))))(19 (18 20 ))))))(22 (47 (40 41 ))))))(82 91 ))((90 (55 (48 (((30 (10 65 ))(85 (63 64 )))((31 (56 (27 32 )))(29 ((28 67 )(70 (50 (52 (49 51 )))))))))))(36 87 ))))(37 (75 (53 ((35 81 )((78 95 )((79 84 )(80 88 ))))))))))(74 (69 (83 (26 (14 (25 ((13 (11 12 ))(42 (43 44 ))))))))))(66 (92 (39 93 )))))))))*
(0 ((1 (2 3 ))(33 (57 ((76 ((((72 (6 (4 5 )))(45 46 ))(34 68 ))(54 (58 73 ))))((74 ((89 ((59 (7 94 ))((8 (37 (75 (53 ((35 81 )(((78 95 )(80 88 ))(79 84 )))))))(((23 (61 ((77 (9 (16 (71 (((15 17 )(21 ((24 62 )(38 (60 86 )))))(19 (18 20 )))))))(22 (47 (40 41 ))))))(82 91 ))((90 (55 (48 (((30 (10 65 ))((85 ((29 (28 67 ))(70 (50 (49 (51 52 ))))))(63 64 )))(31 (32 (27 56 )))))))(36 87 ))))))(69 (83 (26 (14 (25 ((13 (11 12 ))(42 (43 44 ))))))))))(66 (92 (39 93 )))))))))*
(0 (33 (57 (((76 ((1 (2 3 ))(54 (58 73 ))))(((72 (6 (4 5 )))(45 46 ))(34 68 )))((74 ((89 ((59 (7 94 ))((8 (37 (75 (53 (78 ((95 (35 81 ))((79 84 )(80 88 ))))))))(((61 (23 ((60 (16 ((9 77 )(71 (((15 17 )(21 ((24 62 )(38 86 ))))(19 (18 20 )))))))(22 (47 (40 41 ))))))(82 91 ))((90 (55 (48 (((30 (10 65 ))((85 ((29 (28 67 ))(70 (50 (51 (49 52 ))))))(63 64 )))(31 (27 (32 56 )))))))(36 87 ))))))(69 (83 (26 (14 (25 (42 ((11 (12 13 ))(43 44 ))))))))))(66 (92 (39 93 ))))))))*
(0 ((1 (2 3 ))(33 (57 ((76 ((((72 (6 (4 5 )))(45 46 ))(34 68 ))(54 (58 73 ))))(((89 ((59 (7 94 ))((8 (((61 (23 ((60 ((9 77 )(16 (71 (((15 17 )(21 ((24 62 )(38 86 ))))(19 (18 20 )))))))(22 (47 (40 41 ))))))(82 91 ))((90 (55 (48 (((30 (10 65 ))((85 ((29 (28 67 ))(70 (50 (52 (49 51 ))))))(63 64 )))(31 (56 (27 32 )))))))(36 87 ))))(37 (75 (53 ((35 81 )((78 95 )((79 84 )(80 88 ))))))))))(74 (69 (83 (26 (14 (25 (42 ((11 (12 13 ))(43 44 ))))))))))(66 (92 (39 93 )))))))))*
(0 ((1 (2 3 ))(33 (57 ((76 ((((72 (6 (4 5 )))(45 46 ))(34 68 ))(54 (58 73 ))))((74 ((89 ((59 (7 94 ))((8 (37 (75 (53 (78 ((95 (35 81 ))((79 84 )(80 88 ))))))))(((61 (23 ((60 (16 ((9 77 )(71 (((15 17 )(21 ((24 62 )(38 86 ))))(19 (18 20 )))))))(22 (47 (40 41 ))))))(82 91 ))((90 (55 (48 (((30 (10 65 ))((85 ((29 (28 67 ))(70 (50 (51 (49 52 ))))))(63 64 )))(31 (27 (32 56 )))))))(36 87 ))))))(69 (83 (26 (14 (25 (42 ((11 (12 13 ))(43 44 ))))))))))(66 (92 (39 93 )))))))))*
(0 (33 (57 (((76 ((1 (2 3 ))(54 (58 73 ))))(((72 (6 (4 5 )))(45 46 ))(34 68 )))((74 ((89 ((59 (7 94 ))((8 (((61 (23 ((77 ((9 16 )(71 (((15 17 )(21 ((24 62 )(38 (60 86 )))))(19 (18 20 ))))))(22 (47 (40 41 ))))))(82 91 ))((90 (55 (48 (((30 (10 65 ))((85 ((29 (28 67 ))(70 (50 (49 (51 52 ))))))(63 64 )))(31 (27 (32 56 )))))))(36 87 ))))(37 (75 (53 (35 (81 (((78 95 )(80 88 ))(79 84 ))))))))))(69 (83 (26 (14 (25 ((11 (12 13 ))(42 (43 44 ))))))))))(66 (92 (39 93 ))))))))*
(0 ((1 (2 3 ))(33 (57 (((((72 (6 (4 5 )))(45 46 ))(34 68 ))(76 (54 (58 73 ))))((74 ((89 ((59 (7 94 ))((8 (((23 (61 ((77 (9 (16 (71 (((15 17 )(21 ((24 62 )(38 (60 86 )))))(19 (18 20 )))))))(22 (47 (40 41 ))))))(82 91 ))((90 (55 (48 (((30 (10 65 ))((85 ((29 (28 67 ))(70 ((49 52 )(50 51 )))))(63 64 )))(31 (27 (32 56 )))))))(36 87 ))))(37 (75 (53 (35 (81 ((95 (78 (80 88 )))(79 84 ))))))))))(69 (83 (26 (14 (25 ((13 (11 12 ))(42 (43 44 ))))))))))(66 (92 (39 93 )))))))))*
(0 ((1 (2 3 ))((57 (((((72 (6 (4 5 )))(45 46 ))(34 68 ))(54 (58 73 )))((74 ((89 ((59 (7 94 ))((8 (((23 (61 ((77 (9 (16 (71 (((15 17 )(21 ((24 62 )(38 (60 86 )))))(19 (18 20 )))))))(22 (47 (40 41 ))))))(82 91 ))((90 (55 (48 (((30 (10 65 ))((85 ((29 (28 67 ))(70 ((49 52 )(50 51 )))))(63 64 )))(31 (27 (32 56 )))))))(36 87 ))))(37 (75 (53 (35 (81 ((95 (78 (80 88 )))(79 84 ))))))))))(69 (83 (26 (14 (25 (42 ((11 (12 13 ))(43 44 ))))))))))(66 (92 (39 93 ))))))(33 76 ))))*
(0 (33 (57 (((76 ((1 (2 3 ))(54 (58 73 ))))(((72 (6 (4 5 )))(45 46 ))(34 68 )))((74 ((89 ((59 (7 94 ))((8 (((23 (61 ((77 (9 (16 (71 (((15 17 )(21 ((24 62 )(38 (60 86 )))))(19 (18 20 )))))))(22 (47 (40 41 ))))))(82 91 ))((90 (55 (48 (((30 (10 65 ))((85 ((29 (28 67 ))(70 ((49 52 )(50 51 )))))(63 64 )))(31 (27 (32 56 )))))))(36 87 ))))(37 (75 (53 (35 (81 ((95 (78 (80 88 )))(79 84 ))))))))))(69 (83 (26 (14 (25 ((11 (12 13 ))(42 (43 44 ))))))))))(66 (92 (39 93 ))))))))*
(0 (33 (57 (((76 ((1 (2 3 ))(54 (58 73 ))))(((72 (6 (4 5 )))(45 46 ))(34 68 )))((74 ((89 ((59 (7 94 ))((8 (((23 (61 ((77 ((9 16 )(71 (((15 17 )(21 ((24 62 )(38 (60 86 )))))(19 (18 20 ))))))(22 (47 (40 41 ))))))(82 91 ))((90 (55 (48 (((30 (10 65 ))((85 ((29 (28 67 ))(70 (50 (49 (51 52 ))))))(63 64 )))(31 (27 (32 56 )))))))(36 87 ))))(37 (75 (53 (35 (81 (((78 95 )(80 88 ))(79 84 ))))))))))(69 (83 (26 (14 (25 (42 ((11 (12 13 ))(43 44 ))))))))))(66 (92 (39 93 ))))))))*
(0 ((1 (2 3 ))((57 (((((72 (6 (4 5 )))(45 46 ))(34 68 ))(54 (58 73 )))((74 ((89 ((59 (7 94 ))((8 (((23 (61 ((77 ((9 16 )(71 (((15 17 )(21 ((24 62 )(38 (60 86 )))))(19 (18 20 ))))))(22 (47 (40 41 ))))))(82 91 ))((90 (55 (48 (((30 (10 65 ))((85 ((29 (28 67 ))(70 (50 (49 (51 52 ))))))(63 64 )))(31 (27 (32 56 )))))))(36 87 ))))(37 (75 (53 (35 (81 (((78 95 )(80 88 ))(79 84 ))))))))))(69 (83 (26 (14 (25 ((11 (12 13 ))(42 (43 44 ))))))))))(66 (92 (39 93 ))))))(33 76 ))))*
(0 ((1 (2 3 ))(33 (57 ((76 ((((72 (6 (4 5 )))(45 46 ))(34 68 ))(54 (58 73 ))))((74 ((89 ((59 (7 94 ))((8 (((23 (61 (9 (60 ((77 (16 (71 (((15 17 )(21 ((24 62 )(38 86 ))))(19 (18 20 ))))))(22 (47 (40 41 ))))))))(82 91 ))((90 (55 (48 (((30 (10 65 ))((85 ((29 (28 67 ))(70 (51 (50 (49 52 ))))))(63 64 )))(31 (27 (32 56 )))))))(36 87 ))))(37 (75 (53 (35 (81 (78 (95 ((79 84 )(80 88 ))))))))))))(69 (83 (26 (14 (25 ((13 (11 12 ))(42 (43 44 ))))))))))(66 (92 (39 93 )))))))))*
(0 ((1 (2 3 ))(33 (57 ((76 ((((72 (5 (4 6 )))(45 46 ))(34 68 ))(54 (58 73 ))))((74 ((89 ((59 (7 94 ))((8 (((23 (61 ((77 (9 (16 (71 (((15 17 )(21 ((24 62 )(38 (60 86 )))))(19 (18 20 )))))))(22 (47 (40 41 ))))))(82 91 ))((90 (55 (48 (((30 (10 65 ))(85 (63 64 )))((31 (27 (32 56 )))(29 ((28 67 )(70 (51 (50 (49 52 )))))))))))(36 87 ))))(37 (75 (53 ((35 81 )((78 95 )((79 84 )(80 88 ))))))))))(69 (83 (26 (14 (25 (42 ((11 (12 13 ))(43 44 ))))))))))(66 (92 (39 93 )))))))))*
(0 ((1 (2 3 ))(33 (76 (57 (((((72 (5 (4 6 )))(45 46 ))(34 68 ))(54 (58 73 )))((74 ((89 ((59 (7 94 ))((((8 ((37 (((35 (78 95 ))(81 ((79 84 )(80 88 ))))(53 75 )))(82 91 )))(23 (61 ((60 ((9 77 )(16 (71 (((15 17 )(21 ((24 62 )(38 86 ))))(19 (18 20 )))))))(22 (47 (40 41 )))))))(36 87 ))(90 (55 (48 (((30 (10 65 ))(85 (63 64 )))((31 (56 (27 32 )))(29 ((28 67 )(70 (50 (52 (49 51 ))))))))))))))(69 (83 (26 (14 (25 (42 ((11 (12 13 ))(43 44 ))))))))))(66 (92 (39 93 ))))))))))*
(0 ((1 (2 3 ))(33 (57 ((76 ((((72 (6 (4 5 )))(45 46 ))(34 68 ))(54 (58 73 ))))((74 ((89 (((8 (94 (7 59 )))(37 (75 (53 ((35 81 )((95 (78 (80 88 )))(79 84 )))))))(((23 (61 ((60 (16 ((9 77 )(71 (((15 17 )(21 ((24 62 )(38 86 ))))(19 (18 20 )))))))(22 (47 (40 41 ))))))(82 91 ))((90 (55 (48 (((30 (10 65 ))((85 ((29 (28 67 ))(70 (50 (52 (49 51 ))))))(63 64 )))(31 (56 (27 32 )))))))(36 87 )))))(69 (83 (26 (14 (25 ((13 (11 12 ))(42 (43 44 ))))))))))(66 (92 (39 93 )))))))))*
(0 ((1 (2 3 ))(33 (57 ((76 ((((72 (6 (4 5 )))(45 46 ))(34 68 ))(54 (58 73 ))))((74 ((89 (((8 (94 (7 59 )))(37 (75 (53 ((35 81 )(((78 95 )(80 88 ))(79 84 )))))))(((23 (61 ((60 ((9 77 )(16 (71 (((15 17 )(21 ((24 62 )(38 86 ))))(19 (18 20 )))))))(22 (47 (40 41 ))))))(82 91 ))((90 (55 (48 (((30 (10 65 ))((85 ((29 (28 67 ))(70 (50 (52 (49 51 ))))))(63 64 )))(31 (27 (32 56 )))))))(36 87 )))))(69 (83 (26 (14 (25 ((12 (11 13 ))(42 (43 44 ))))))))))(66 (92 (39 93 )))))))))*
(0 (33 (57 (((76 ((1 (2 3 ))(54 (58 73 ))))(((72 (5 (4 6 )))(45 46 ))(34 68 )))(((89 ((59 (7 94 ))((8 (((23 (61 ((77 (9 (16 (71 (((15 17 )(21 ((24 62 )(38 (60 86 )))))(19 (18 20 )))))))(22 (47 (40 41 ))))))(82 91 ))((90 (55 (((30 (10 65 ))((85 ((29 (28 67 ))(70 (51 (50 (49 52 ))))))(63 64 )))(48 (31 (27 (32 56 )))))))(36 87 ))))(37 (75 (53 ((35 81 )((95 (78 (80 88 )))(79 84 )))))))))(74 (69 (83 (26 (14 (25 (42 ((13 (11 12 ))(43 44 ))))))))))(66 (92 (39 93 ))))))))*
(0 (33 (57 (((76 ((1 (2 3 ))(54 (58 73 ))))(((72 (6 (4 5 )))(45 46 ))(34 68 )))((74 ((89 (((8 (94 (7 59 )))(37 (75 (53 ((35 81 )((78 95 )((79 84 )(80 88 ))))))))(((23 (61 ((60 ((9 77 )(16 (71 (((15 17 )(21 ((24 62 )(38 86 ))))(19 (18 20 )))))))(22 (47 (40 41 ))))))(82 91 ))((90 (55 (48 (((30 (10 65 ))(85 (63 64 )))((31 (27 (32 56 )))(29 ((28 67 )(70 ((49 52 )(50 51 ))))))))))(36 87 )))))(69 (83 (26 (14 (25 (42 ((11 (12 13 ))(43 44 ))))))))))(66 (92 (39 93 ))))))))*
(0 ((1 (2 3 ))(33 (57 ((76 ((((72 (6 (4 5 )))(45 46 ))(34 68 ))(54 (58 73 ))))((74 ((89 ((59 (7 94 ))((8 (((23 (61 ((60 (16 ((9 77 )(71 (((15 17 )(21 ((24 62 )(38 86 ))))(19 (18 20 )))))))(22 (47 (40 41 ))))))(82 91 ))((90 (55 (48 (((30 (10 65 ))((85 ((29 (28 67 ))(70 (51 (50 (49 52 ))))))(63 64 )))(31 (27 (32 56 )))))))(36 87 ))))(37 (75 (53 ((35 81 )((95 (78 (80 88 )))(79 84 )))))))))(69 (83 (26 (14 (25 (42 ((13 (11 12 ))(43 44 ))))))))))(66 (92 (39 93 )))))))))*
(0 ((1 (2 3 ))(33 (57 ((76 ((((72 (5 (4 6 )))(45 46 ))(34 68 ))(54 (58 73 ))))((74 ((89 (((8 (94 (7 59 )))(37 (75 (53 ((35 81 )((78 95 )((79 84 )(80 88 ))))))))(((23 (61 (9 (60 ((77 (16 (71 (((15 17 )(21 ((24 62 )(38 86 ))))(19 (18 20 ))))))(22 (47 (40 41 ))))))))(82 91 ))((90 (55 (48 (((30 (10 65 ))((85 ((29 (28 67 ))(70 (50 (52 (49 51 ))))))(63 64 )))(31 (32 (27 56 )))))))(36 87 )))))(69 (83 (26 (14 (25 (42 ((13 (11 12 ))(43 44 ))))))))))(66 (92 (39 93 )))))))))*
(0 (33 (57 (((76 ((1 (2 3 ))(54 (58 73 ))))(((72 (6 (4 5 )))(45 46 ))(34 68 )))(((89 ((59 (7 94 ))((8 (((23 (61 ((60 ((9 77 )(16 (71 (((15 17 )(21 ((24 62 )(38 86 ))))(19 (18 20 )))))))(22 (47 (40 41 ))))))(82 91 ))((90 (55 (48 (((30 (10 65 ))((85 ((29 (28 67 ))(70 ((49 52 )(50 51 )))))(63 64 )))(31 (27 (32 56 )))))))(36 87 ))))(37 (75 (53 ((35 81 )((78 95 )((79 84 )(80 88 ))))))))))(74 (69 (83 (26 (14 (25 (42 ((11 (12 13 ))(43 44 ))))))))))(66 (92 (39 93 ))))))))*
(0 (33 (57 (((76 ((1 (2 3 ))(54 (58 73 ))))(((72 (5 (4 6 )))(45 46 ))(34 68 )))((74 ((89 (((8 (94 (7 59 )))(37 (75 (53 ((35 81 )((78 95 )((79 84 )(80 88 ))))))))(((23 (61 (9 (60 ((77 (16 (71 (((15 17 )(21 ((24 62 )(38 86 ))))(19 (18 20 ))))))(22 (47 (40 41 ))))))))(82 91 ))((90 (55 (((30 (10 65 ))((85 ((29 (28 67 ))(70 (50 (52 (49 51 ))))))(63 64 )))(48 (31 (32 (27 56 )))))))(36 87 )))))(69 (83 (26 (14 (25 (42 ((13 (11 12 ))(43 44 ))))))))))(66 (92 (39 93 ))))))))*
(0 (33 (57 (((76 ((1 (2 3 ))(54 (58 73 ))))(((72 (6 (4 5 )))(45 46 ))(34 68 )))((74 ((89 (((8 (94 (7 59 )))(37 (75 (53 ((35 81 )((95 (78 (80 88 )))(79 84 )))))))(((23 (61 ((60 (16 ((9 77 )(71 (((15 17 )(21 ((24 62 )(38 86 ))))(19 (18 20 )))))))(22 (47 (40 41 ))))))(82 91 ))((90 (55 (48 (((30 (10 65 ))((85 ((29 (28 67 ))(70 (51 (50 (49 52 ))))))(63 64 )))(31 (27 (32 56 )))))))(36 87 )))))(69 (83 (26 (14 (25 (42 ((13 (11 12 ))(43 44 ))))))))))(66 (92 (39 93 ))))))))*
(0 ((1 (2 3 ))((57 (((((72 (6 (4 5 )))(45 46 ))(34 68 ))(54 (58 73 )))((74 ((89 ((59 (7 94 ))((((8 ((((35 (78 95 ))(81 ((79 84 )(80 88 ))))(53 75 ))(37 (82 91 ))))(23 (61 ((77 (9 (16 (71 (((15 17 )(21 ((24 62 )(38 (60 86 )))))(19 (18 20 )))))))(22 (47 (40 41 )))))))(36 87 ))(90 (55 (48 (((30 (10 65 ))((85 ((29 (28 67 ))(70 (50 (49 (51 52 ))))))(63 64 )))(31 (56 (27 32 ))))))))))(69 (83 (26 (14 (25 (42 ((13 (11 12 ))(43 44 ))))))))))(66 (92 (39 93 ))))))(33 76 ))))*
(0 ((1 (2 3 ))((57 (((((72 (5 (4 6 )))(45 46 ))(34 68 ))(54 (58 73 )))((74 ((89 ((59 (7 94 ))((8 (((23 (61 ((77 (9 (16 (71 (((15 17 )(21 ((24 62 )(38 (60 86 )))))(19 (18 20 )))))))(22 (47 (40 41 ))))))(37 (82 91 )))(((35 (78 95 ))(81 ((79 84 )(80 88 ))))(53 75 ))))((90 (55 (48 (((30 (10 65 ))((85 ((29 (28 67 ))(70 ((49 52 )(50 51 )))))(63 64 )))(31 (56 (27 32 )))))))(36 87 )))))(69 (83 (26 (14 (25 (42 ((13 (11 12 ))(43 44 ))))))))))(66 (92 (39 93 ))))))(33 76 ))))*
(0 (33 (57 (((76 ((1 (2 3 ))(54 (58 73 ))))(((72 (6 (4 5 )))(45 46 ))(34 68 )))((74 ((89 ((59 (7 94 ))(((8 ((23 (61 ((77 ((9 16 )(24 ((71 ((15 17 )(21 (62 (38 (60 86 ))))))(19 (18 20 ))))))(22 (47 (40 41 ))))))((37 (((35 (78 95 ))(81 ((79 84 )(80 88 ))))(53 75 )))(82 91 ))))(36 87 ))(90 (55 (((30 (10 65 ))((85 ((29 (28 67 ))(70 (50 (52 (49 51 ))))))(63 64 )))(48 (31 (32 (27 56 ))))))))))(69 (83 (26 (14 (25 (42 ((12 (11 13 ))(43 44 ))))))))))(66 (92 (39 93 ))))))))*
(0 ((1 (2 3 ))(33 (57 ((76 ((((72 (6 (4 5 )))(45 46 ))(34 68 ))(54 (58 73 ))))((74 ((89 (((8 (94 (7 59 )))(37 (75 (53 ((35 81 )((78 (95 (80 88 )))(79 84 )))))))(((23 (61 ((77 ((9 16 )(71 (((15 17 )(21 ((24 62 )(38 (60 86 )))))(19 (18 20 ))))))(22 (47 (40 41 ))))))(82 91 ))((90 (55 (48 (((30 (10 65 ))((85 ((29 (28 67 ))(70 ((49 52 )(50 51 )))))(63 64 )))(31 (27 (32 56 )))))))(36 87 )))))(69 (83 (26 (14 (25 (42 ((11 12 )(13 (43 44 )))))))))))(66 (92 (39 93 )))))))))*
(0 ((1 (2 3 ))(33 (76 (57 (((((72 (6 (4 5 )))(45 46 ))(34 68 ))(54 (58 73 )))((74 ((89 (((8 (94 (7 59 )))(37 (75 (53 ((35 81 )((78 95 )((79 84 )(80 88 ))))))))(((23 (61 (9 (60 ((77 (16 (71 (((15 17 )(21 ((24 62 )(38 86 ))))(19 (18 20 ))))))(22 (47 (40 41 ))))))))(82 91 ))((90 (55 (48 (((30 (10 65 ))((85 ((29 (28 67 ))(70 (50 (52 (49 51 ))))))(63 64 )))(31 (32 (27 56 )))))))(36 87 )))))(69 (83 (26 (14 (25 (42 ((11 12 )(13 (43 44 )))))))))))(66 (92 (39 93 ))))))))))*
(0 ((1 (2 3 ))((57 (((((72 (5 (4 6 )))(45 46 ))(34 68 ))(54 (58 73 )))((74 ((89 ((59 (7 94 ))((((8 ((37 (((35 (78 95 ))(81 ((79 84 )(80 88 ))))(53 75 )))(82 91 )))(23 (61 ((77 (9 (16 (71 (((15 17 )(21 ((24 62 )(38 (60 86 )))))(19 (18 20 )))))))(22 (47 (40 41 )))))))(36 87 ))(90 (55 (48 (((30 (10 65 ))((85 ((29 (28 67 ))(70 ((49 52 )(50 51 )))))(63 64 )))(31 (56 (27 32 ))))))))))(69 (83 (26 (14 (25 (42 ((13 (11 12 ))(43 44 ))))))))))(66 (92 (39 93 ))))))(33 76 ))))*
(0 ((1 (2 3 ))((57 (((((72 (6 (4 5 )))(45 46 ))(34 68 ))(54 (58 73 )))((74 ((89 ((59 (7 94 ))((((8 ((37 (((35 (78 95 ))(81 ((79 84 )(80 88 ))))(53 75 )))(82 91 )))(23 (61 (9 (60 ((77 (16 (71 (((15 17 )(21 ((24 62 )(38 86 ))))(19 (18 20 ))))))(22 (47 (40 41 )))))))))(36 87 ))(90 (55 (48 (((30 (10 65 ))((85 ((29 (28 67 ))(70 (50 (52 (49 51 ))))))(63 64 )))(31 (32 (27 56 ))))))))))(69 (83 (26 (14 (25 (42 ((12 (11 13 ))(43 44 ))))))))))(66 (92 (39 93 ))))))(33 76 ))))*
(0 ((1 (2 3 ))((57 (((((72 (6 (4 5 )))(45 46 ))(34 68 ))(54 (58 73 )))((74 ((89 ((59 (7 94 ))((((8 ((((35 (78 95 ))(81 ((79 84 )(80 88 ))))(53 75 ))(37 (82 91 ))))(23 (61 ((77 ((9 16 )(71 (((15 17 )(21 ((24 62 )(38 (60 86 )))))(19 (18 20 ))))))(22 (47 (40 41 )))))))(36 87 ))(90 (55 (48 (((30 (10 65 ))((85 ((29 (28 67 ))(70 ((49 52 )(50 51 )))))(63 64 )))(31 (27 (32 56 ))))))))))(69 (83 (26 (14 (25 (42 ((13 (11 12 ))(43 44 ))))))))))(66 (92 (39 93 ))))))(33 76 ))))*
(0 (33 (57 (((76 ((1 (2 3 ))(54 (58 73 ))))(((72 (5 (4 6 )))(45 46 ))(34 68 )))((74 ((89 ((59 (7 94 ))(((8 ((23 (61 ((77 ((9 16 )(71 (((15 17 )(21 ((24 62 )(38 (60 86 )))))(19 (18 20 ))))))(22 (47 (40 41 ))))))((((35 (78 95 ))(81 ((79 84 )(80 88 ))))(53 75 ))(37 (82 91 )))))(36 87 ))(90 (55 (48 (((30 (10 65 ))((85 ((29 (28 67 ))(70 (50 (52 (49 51 ))))))(63 64 )))(31 (27 (32 56 ))))))))))(69 (83 (26 (14 (25 (42 ((13 (11 12 ))(43 44 ))))))))))(66 (92 (39 93 ))))))))*
(0 ((1 (2 3 ))(33 (76 (57 (((((72 (6 (4 5 )))(45 46 ))(34 68 ))(54 (58 73 )))((74 ((89 ((59 (7 94 ))(((8 ((23 (61 ((77 ((9 16 )(71 (((15 17 )(21 ((24 62 )(38 (60 86 )))))(19 (18 20 ))))))(22 (47 (40 41 ))))))((((35 (78 95 ))(81 ((79 84 )(80 88 ))))(53 75 ))(37 (82 91 )))))(36 87 ))(90 (55 (48 (((30 (10 65 ))((85 ((29 (28 67 ))(70 (50 (52 (49 51 ))))))(63 64 )))(31 (27 (32 56 ))))))))))(69 (83 (26 (14 (25 ((12 (11 13 ))(42 (43 44 ))))))))))(66 (92 (39 93 ))))))))))*
(0 (33 (57 (((76 ((1 (2 3 ))(54 (58 73 ))))(((72 (5 (4 6 )))(45 46 ))(34 68 )))((74 ((89 ((59 (7 94 ))(((8 ((23 (61 ((77 (9 (16 (71 (((15 17 )(21 ((24 62 )(38 (60 86 )))))(19 (18 20 )))))))(22 (47 (40 41 ))))))((37 (((35 (78 95 ))(81 ((79 84 )(80 88 ))))(53 75 )))(82 91 ))))(36 87 ))(90 (55 (48 (((30 (10 65 ))(85 (63 64 )))((31 (56 (27 32 )))(29 ((28 67 )(70 (50 (51 (49 52 ))))))))))))))(69 (83 (26 (14 (25 ((12 (11 13 ))(42 (43 44 ))))))))))(66 (92 (39 93 ))))))))*
(0 ((1 (2 3 ))(76 (33 (57 (((((72 (6 (4 5 )))(45 46 ))(34 68 ))(54 (58 73 )))((74 ((89 (((8 (94 (7 59 )))(37 (75 (53 ((35 81 )((78 (95 (80 88 )))(79 84 )))))))(((23 (61 ((60 ((9 77 )(16 (71 (((15 17 )(21 ((24 62 )(38 86 ))))(19 (18 20 )))))))(22 (47 (40 41 ))))))(82 91 ))((90 (55 (48 (((30 (10 65 ))(85 (63 64 )))((31 (32 (27 56 )))(29 ((28 67 )(70 (50 (52 (49 51 )))))))))))(36 87 )))))(69 (83 (26 (14 (25 ((13 (11 12 ))(42 (43 44 ))))))))))(66 (92 (39 93 ))))))))))*
(0 ((1 (2 3 ))(76 (33 (57 (((((72 (5 (4 6 )))(45 46 ))(34 68 ))(54 (58 73 )))((74 ((89 (((8 (94 (7 59 )))(37 (75 (53 ((35 81 )(78 (95 ((79 84 )(80 88 )))))))))(((23 (61 ((60 (16 ((9 77 )(71 (((15 17 )(21 ((24 62 )(38 86 ))))(19 (18 20 )))))))(22 (47 (40 41 ))))))(82 91 ))((90 (55 (48 (((30 (10 65 ))(85 (63 64 )))((31 (27 (32 56 )))(29 ((28 67 )(70 (50 (52 (49 51 )))))))))))(36 87 )))))(69 (83 (26 (14 (25 ((11 (12 13 ))(42 (43 44 ))))))))))(66 (92 (39 93 ))))))))))*
(0 (33 (57 (((76 ((1 (2 3 ))(54 (58 73 ))))(((72 (6 (4 5 )))(45 46 ))(34 68 )))((74 ((89 ((59 (7 94 ))((8 (37 (75 (53 (((95 (35 81 ))(79 84 ))(78 (80 88 )))))))(((61 (23 ((77 ((9 16 )(71 (((15 17 )(21 ((24 62 )(38 (60 86 )))))(19 (18 20 ))))))(22 (47 (40 41 ))))))(82 91 ))((90 (55 (48 (((30 (10 65 ))((85 ((29 (28 67 ))(70 (50 (49 (51 52 ))))))(63 64 )))(31 (56 (27 32 )))))))(36 87 ))))))(69 (83 (26 (14 (25 (42 ((11 (12 13 ))(43 44 ))))))))))(66 (92 (39 93 ))))))))*
(0 ((1 (2 3 ))(76 (33 (57 (((((72 (5 (4 6 )))(45 46 ))(34 68 ))(54 (58 73 )))((74 ((89 ((59 (7 94 ))((8 (37 (75 (53 ((35 81 )(78 (95 ((79 84 )(80 88 )))))))))(((61 (23 ((77 ((9 16 )(71 (((15 17 )(21 ((24 62 )(38 (60 86 )))))(19 (18 20 ))))))(22 (47 (40 41 ))))))(82 91 ))((90 (55 (48 (((30 (10 65 ))((85 ((29 (28 67 ))(70 (50 (51 (49 52 ))))))(63 64 )))(31 (56 (27 32 )))))))(36 87 ))))))(69 (83 (26 (14 (25 (42 ((13 (11 12 ))(43 44 ))))))))))(66 (92 (39 93 ))))))))))*
(0 ((1 (2 3 ))(76 (33 (57 (((((72 (5 (4 6 )))(45 46 ))(34 68 ))(54 (58 73 )))((74 ((89 (((8 (94 (7 59 )))(37 (75 (53 ((35 81 )(78 (95 ((79 84 )(80 88 )))))))))(((23 (61 ((60 (16 ((9 77 )(71 (((15 17 )(21 ((24 62 )(38 86 ))))(19 (18 20 )))))))(22 (47 (40 41 ))))))(82 91 ))((90 (55 (48 (((30 (10 65 ))(85 (63 64 )))((31 (27 (32 56 )))(29 ((28 67 )(70 (50 (52 (49 51 )))))))))))(36 87 )))))(69 (83 (26 (14 (25 (42 ((11 (12 13 ))(43 44 ))))))))))(66 (92 (39 93 ))))))))))*
(0 ((1 (2 3 ))(76 (33 (57 (((((72 (5 (4 6 )))(45 46 ))(34 68 ))(54 (58 73 )))((74 ((89 (((8 (94 (7 59 )))(37 (75 (53 (((95 (35 81 ))(79 84 ))(78 (80 88 )))))))(((23 (61 ((60 (16 ((9 77 )(71 (((15 17 )(21 ((24 62 )(38 86 ))))(19 (18 20 )))))))(22 (47 (40 41 ))))))(82 91 ))((90 (55 (48 (((30 (10 65 ))(85 (63 64 )))((31 (32 (27 56 )))(29 ((28 67 )(70 (51 (50 (49 52 )))))))))))(36 87 )))))(69 (83 (26 (14 (25 ((13 (11 12 ))(42 (43 44 ))))))))))(66 (92 (39 93 ))))))))))*
(0 ((1 (2 3 ))(76 (33 (57 (((((72 (5 (4 6 )))(45 46 ))(34 68 ))(54 (58 73 )))((74 ((89 (((8 (94 (7 59 )))(37 (75 (53 ((35 81 )(78 (95 ((79 84 )(80 88 )))))))))(((23 (61 ((77 ((9 16 )(71 (((15 17 )(21 ((24 62 )(38 (60 86 )))))(19 (18 20 ))))))(22 (47 (40 41 ))))))(82 91 ))((90 (55 (48 (((30 (10 65 ))(85 (63 64 )))((31 (56 (27 32 )))(29 ((28 67 )(70 (50 (51 (49 52 )))))))))))(36 87 )))))(69 (83 (26 (14 (25 (42 ((13 (11 12 ))(43 44 ))))))))))(66 (92 (39 93 ))))))))))*
(0 (33 (57 (((76 ((1 (2 3 ))(54 (58 73 ))))(((72 (6 (4 5 )))(45 46 ))(34 68 )))((74 ((89 ((59 (7 94 ))((8 (((61 (23 ((77 (9 (16 (71 (((15 17 )(21 ((24 62 )(38 (60 86 )))))(19 (18 20 )))))))(22 (47 (40 41 ))))))(82 91 ))((90 (55 ((((30 (10 65 ))(48 85 ))((31 (32 (27 56 )))(29 ((28 67 )(70 (51 (50 (49 52 ))))))))(63 64 ))))(36 87 ))))(37 (75 (53 (((35 81 )(78 95 ))((79 84 )(80 88 )))))))))(69 (83 (26 (14 (25 ((13 (11 12 ))(42 (43 44 ))))))))))(66 (92 (39 93 ))))))))*
(0 (33 (57 (((76 ((1 (2 3 ))(54 (58 73 ))))(((72 (5 (4 6 )))(45 46 ))(34 68 )))((74 ((89 ((59 (7 94 ))((8 (((23 (61 ((60 (16 ((9 77 )(71 (((15 17 )(21 ((24 62 )(38 86 ))))(19 (18 20 )))))))(22 (47 (40 41 ))))))(82 91 ))((90 (55 ((((30 (10 65 ))(48 85 ))((31 (56 (27 32 )))(29 ((28 67 )(70 (50 (52 (49 51 ))))))))(63 64 ))))(36 87 ))))(37 (75 (53 ((35 81 )(78 (95 ((79 84 )(80 88 )))))))))))(69 (83 (26 (14 (25 ((13 (11 12 ))(42 (43 44 ))))))))))(66 (92 (39 93 ))))))))*
(0 ((1 (2 3 ))(33 (76 (57 (((((72 (5 (4 6 )))(45 46 ))(34 68 ))(54 (58 73 )))((74 ((89 ((59 (7 94 ))((8 (((23 (61 ((60 (16 ((9 77 )(71 (((15 17 )(21 ((24 62 )(38 86 ))))(19 (18 20 )))))))(22 (47 (40 41 ))))))(82 91 ))((90 (55 ((((30 (10 65 ))(48 85 ))((31 (56 (27 32 )))(29 ((28 67 )(70 (50 (52 (49 51 ))))))))(63 64 ))))(36 87 ))))(37 (75 (53 ((35 81 )(78 (95 ((79 84 )(80 88 )))))))))))(69 (83 (26 (14 (25 ((13 (11 12 ))(42 (43 44 ))))))))))(66 (92 (39 93 ))))))))))*
(0 ((1 (2 3 ))(33 (76 (57 (((((72 (5 (4 6 )))(45 46 ))(34 68 ))(54 (58 73 )))((74 ((89 ((59 (7 94 ))((8 (37 (75 (53 (35 (81 (78 (95 ((79 84 )(80 88 ))))))))))(((23 (61 (9 (60 ((77 (16 (71 (((15 17 )(21 ((24 62 )(38 86 ))))(19 (18 20 ))))))(22 (47 (40 41 ))))))))(82 91 ))((90 (55 (((30 (10 65 ))((85 ((29 (28 67 ))(70 (50 (52 (49 51 ))))))(63 64 )))(48 (31 (32 (27 56 )))))))(36 87 ))))))(69 (83 (26 (14 (25 ((11 (12 13 ))(42 (43 44 ))))))))))(66 (92 (39 93 ))))))))))*
(0 ((1 (2 3 ))(33 (57 (((((72 (6 (4 5 )))(45 46 ))(34 68 ))(76 (54 (58 73 ))))((74 ((89 (((8 (94 (7 59 )))(37 (75 (53 (78 ((95 (35 81 ))((79 84 )(80 88 ))))))))(((23 (61 ((60 ((9 77 )(16 (71 (((15 17 )(21 ((24 62 )(38 86 ))))(19 (18 20 )))))))(22 (47 (40 41 ))))))(82 91 ))((90 (55 (((30 (10 65 ))((85 ((29 (28 67 ))(70 (50 (52 (49 51 ))))))(63 64 )))(48 (31 (32 (27 56 )))))))(36 87 )))))(69 (83 (26 (14 (25 ((11 (12 13 ))(42 (43 44 ))))))))))(66 (92 (39 93 )))))))))*
(0 ((1 (2 3 ))(33 (76 (57 (((((72 (6 (4 5 )))(45 46 ))(34 68 ))(54 (58 73 )))((74 ((89 ((59 (7 94 ))((8 (((23 (61 ((60 ((9 77 )(16 (71 (((15 17 )(21 ((24 62 )(38 86 ))))(19 (18 20 )))))))(22 (47 (40 41 ))))))(82 91 ))((90 (55 ((((30 (10 65 ))(48 85 ))((31 (27 (32 56 )))(29 ((28 67 )(70 (50 (51 (49 52 ))))))))(63 64 ))))(36 87 ))))(37 (75 (53 ((35 81 )((78 95 )((79 84 )(80 88 ))))))))))(69 (83 (26 (14 (25 ((11 (12 13 ))(42 (43 44 ))))))))))(66 (92 (39 93 ))))))))))*
(0 ((1 (2 3 ))(33 (76 (57 (((((72 (6 (4 5 )))(45 46 ))(34 68 ))(54 (58 73 )))((74 ((89 ((59 (7 94 ))((8 (37 (75 (53 ((35 81 )(78 (95 ((79 84 )(80 88 )))))))))(((23 (61 (9 (60 ((77 (16 (71 (((15 17 )(21 ((24 62 )(38 86 ))))(19 (18 20 ))))))(22 (47 (40 41 ))))))))(82 91 ))((90 (55 (((30 (10 65 ))((85 ((29 (28 67 ))(70 (50 (51 (49 52 ))))))(63 64 )))(48 (31 (32 (27 56 )))))))(36 87 ))))))(69 (83 (26 (14 (25 (42 ((11 (12 13 ))(43 44 ))))))))))(66 (92 (39 93 ))))))))))*
(0 ((1 (2 3 ))(33 (57 ((76 ((((72 (6 (4 5 )))(45 46 ))(34 68 ))(54 (58 73 ))))((74 ((89 (((8 (94 (7 59 )))(37 (75 (53 (35 (81 ((95 (78 (80 88 )))(79 84 ))))))))(((23 (61 ((60 (16 ((9 77 )(71 (((15 17 )(21 ((24 62 )(38 86 ))))(19 (18 20 )))))))(22 (47 (40 41 ))))))(82 91 ))((90 (55 ((((30 (10 65 ))(48 85 ))((31 (56 (27 32 )))(29 ((28 67 )(70 (51 (50 (49 52 ))))))))(63 64 ))))(36 87 )))))(69 (83 (26 (14 (25 (42 ((13 (11 12 ))(43 44 ))))))))))(66 (92 (39 93 )))))))))*
(0 ((1 (2 3 ))(76 (33 (57 (((((72 (6 (4 5 )))(45 46 ))(34 68 ))(54 (58 73 )))(((89 ((59 (7 94 ))((8 (((23 (61 ((77 ((9 16 )(71 (((15 17 )(21 ((24 62 )(38 (60 86 )))))(19 (18 20 ))))))(22 (47 (40 41 ))))))(82 91 ))((90 (55 (((30 (10 65 ))((85 ((29 (28 67 ))(70 (50 (52 (49 51 ))))))(63 64 )))(48 (31 (32 (27 56 )))))))(36 87 ))))(37 (75 (53 ((35 81 )(((78 95 )(80 88 ))(79 84 )))))))))(74 (69 (83 (26 (14 (25 ((13 (11 12 ))(42 (43 44 ))))))))))(66 (92 (39 93 ))))))))))*
(0 (33 (57 (((76 ((1 (2 3 ))(54 (58 73 ))))(((72 (6 (4 5 )))(45 46 ))(34 68 )))((74 ((89 ((59 (7 94 ))((((8 ((((35 (78 95 ))(81 ((79 84 )(80 88 ))))(53 75 ))(37 (82 91 ))))(23 (61 ((60 (16 ((9 77 )(71 (((15 17 )(21 ((24 62 )(38 86 ))))(19 (18 20 )))))))(22 (47 (40 41 )))))))(36 87 ))(90 (55 (((30 (10 65 ))((85 ((29 (28 67 ))(70 (50 (51 (49 52 ))))))(63 64 )))(48 (31 (27 (32 56 ))))))))))(69 (83 (26 (14 (25 ((11 (12 13 ))(42 (43 44 ))))))))))(66 (92 (39 93 ))))))))*
(0 ((1 (2 3 ))(33 (57 ((76 ((((72 (6 (4 5 )))(45 46 ))(34 68 ))(54 (58 73 ))))((74 ((89 (((8 (94 (7 59 )))(37 (75 (53 (35 (81 (((78 95 )(80 88 ))(79 84 ))))))))(((23 (61 ((77 ((9 16 )(71 (((15 17 )(21 ((24 62 )(38 (60 86 )))))(19 (18 20 ))))))(22 (47 (40 41 ))))))(82 91 ))((90 (55 ((((30 (10 65 ))(48 85 ))((31 (32 (27 56 )))(29 ((28 67 )(70 (50 (52 (49 51 ))))))))(63 64 ))))(36 87 )))))(69 (83 (26 (14 (25 (42 ((13 (11 12 ))(43 44 ))))))))))(66 (92 (39 93 )))))))))*
(0 ((1 (2 3 ))(76 (33 (57 (((((72 (6 (4 5 )))(45 46 ))(34 68 ))(54 (58 73 )))(((89 ((59 (7 94 ))((8 (((23 (61 ((60 (16 ((9 77 )(71 (((15 17 )(21 ((24 62 )(38 86 ))))(19 (18 20 )))))))(22 (47 (40 41 ))))))(82 91 ))((90 (55 ((((30 (10 65 ))(48 85 ))((31 (27 (32 56 )))(29 ((28 67 )(70 (50 (51 (49 52 ))))))))(63 64 ))))(36 87 ))))(37 (75 (53 (35 (81 ((95 (78 (80 88 )))(79 84 ))))))))))(74 (69 (83 (26 (14 (25 (42 ((11 (12 13 ))(43 44 ))))))))))(66 (92 (39 93 ))))))))))*
(0 ((1 (2 3 ))(76 (33 (57 (((((72 (6 (4 5 )))(45 46 ))(34 68 ))(54 (58 73 )))(((89 ((59 (7 94 ))((8 (((23 (61 ((60 ((9 77 )(16 (71 (((15 17 )(21 ((24 62 )(38 86 ))))(19 (18 20 )))))))(22 (47 (40 41 ))))))(82 91 ))((90 (55 ((((30 (10 65 ))(48 85 ))((31 (27 (32 56 )))(29 ((28 67 )(70 (50 (52 (49 51 ))))))))(63 64 ))))(36 87 ))))(37 (75 (53 (35 (81 ((78 95 )((79 84 )(80 88 )))))))))))(74 (69 (83 (26 (14 (25 (42 ((12 (11 13 ))(43 44 ))))))))))(66 (92 (39 93 ))))))))))*
(0 ((1 (2 3 ))(33 (57 ((76 ((((72 (6 (4 5 )))(45 46 ))(34 68 ))(54 (58 73 ))))((74 ((89 ((59 (7 94 ))((8 (37 (75 (53 (35 (81 (78 (95 ((79 84 )(80 88 ))))))))))(((23 (61 ((60 (16 ((9 77 )(71 (((15 17 )(21 ((24 62 )(38 86 ))))(19 (18 20 )))))))(22 (47 (40 41 ))))))(82 91 ))((90 (55 (48 (((30 (10 65 ))(85 (63 64 )))((31 (56 (27 32 )))(29 ((28 67 )(70 (51 (50 (49 52 )))))))))))(36 87 ))))))(69 (83 (26 (14 (25 (42 ((13 (11 12 ))(43 44 ))))))))))(66 (92 (39 93 )))))))))*
(0 ((1 (2 3 ))(33 (57 ((76 ((((72 (6 (4 5 )))(45 46 ))(34 68 ))(54 (58 73 ))))((74 ((89 ((59 (7 94 ))((8 (37 (75 (53 (((35 81 )(78 95 ))((79 84 )(80 88 )))))))(((23 (61 ((60 (16 ((9 77 )(71 (((15 17 )(21 ((24 62 )(38 86 ))))(19 (18 20 )))))))(22 (47 (40 41 ))))))(82 91 ))((90 (55 (48 (((30 (10 65 ))(85 (63 64 )))((31 (56 (27 32 )))(29 ((28 67 )(70 (50 (51 (49 52 )))))))))))(36 87 ))))))(69 (83 (26 (14 (25 (42 ((11 (12 13 ))(43 44 ))))))))))(66 (92 (39 93 )))))))))*
(0 ((1 (2 3 ))(33 (76 (57 (((((72 (6 (4 5 )))(45 46 ))(34 68 ))(54 (58 73 )))((74 ((89 ((59 (7 94 ))((8 (((23 (61 ((77 (9 (16 (71 (((15 17 )(21 ((24 62 )(38 (60 86 )))))(19 (18 20 )))))))(22 (47 (40 41 ))))))(37 (82 91 )))(((35 (78 95 ))(81 ((79 84 )(80 88 ))))(53 75 ))))((90 (55 ((((30 (10 65 ))(48 85 ))((31 (56 (27 32 )))(29 ((28 67 )(70 (50 (49 (51 52 ))))))))(63 64 ))))(36 87 )))))(69 (83 (26 (14 (25 ((11 (12 13 ))(42 (43 44 ))))))))))(66 (92 (39 93 ))))))))))*
(0 ((1 (2 3 ))(33 (57 (((((72 (6 (4 5 )))(45 46 ))(34 68 ))(76 (54 (58 73 ))))((74 ((89 ((59 (7 94 ))((8 (37 (75 (53 (35 (81 (((78 95 )(80 88 ))(79 84 ))))))))(((23 (61 (9 (60 ((77 (16 (71 (((15 17 )(21 ((24 62 )(38 86 ))))(19 (18 20 ))))))(22 (47 (40 41 ))))))))(82 91 ))((90 (55 ((((30 (10 65 ))(48 85 ))((31 (56 (27 32 )))(29 ((28 67 )(70 (50 (51 (49 52 ))))))))(63 64 ))))(36 87 ))))))(69 (83 (26 (14 (25 (42 ((11 (12 13 ))(43 44 ))))))))))(66 (92 (39 93 )))))))))*
(0 ((1 (2 3 ))(33 (76 (57 (((((72 (6 (4 5 )))(45 46 ))(34 68 ))(54 (58 73 )))((74 ((89 ((59 (7 94 ))((8 (((23 (61 ((60 ((9 77 )(16 (71 (((15 17 )(21 ((24 62 )(38 86 ))))(19 (18 20 )))))))(22 (47 (40 41 ))))))(37 (82 91 )))(((35 (78 95 ))(81 ((79 84 )(80 88 ))))(53 75 ))))((90 (55 ((((30 (10 65 ))(48 85 ))((31 (32 (27 56 )))(29 ((28 67 )(70 ((49 52 )(50 51 )))))))(63 64 ))))(36 87 )))))(69 (83 (26 (14 (25 (42 ((11 (12 13 ))(43 44 ))))))))))(66 (92 (39 93 ))))))))))*
(0 ((1 (2 3 ))(33 (76 (57 (((((72 (5 (4 6 )))(45 46 ))(34 68 ))(54 (58 73 )))((74 ((89 ((59 (7 94 ))((8 (37 (75 (53 ((35 81 )(((78 95 )(80 88 ))(79 84 )))))))(((23 (61 ((77 (9 (16 (71 (((15 17 )(21 ((24 62 )(38 (60 86 )))))(19 (18 20 )))))))(22 (47 (40 41 ))))))(82 91 ))((90 (55 (48 (((30 (10 65 ))((85 ((29 (28 67 ))(70 ((49 52 )(50 51 )))))(63 64 )))(31 (56 (27 32 )))))))(36 87 ))))))(69 (83 (26 (14 (25 (42 ((13 (11 12 ))(43 44 ))))))))))(66 (92 (39 93 ))))))))))*
(0 ((1 (2 3 ))(33 (76 (57 (((((72 (6 (4 5 )))(45 46 ))(34 68 ))(54 (58 73 )))((74 ((89 ((59 (7 94 ))((8 (((61 (23 ((77 ((9 16 )(71 (((15 17 )(21 ((24 62 )(38 (60 86 )))))(19 (18 20 ))))))(22 (47 (40 41 ))))))(82 91 ))((90 (55 (((30 (10 65 ))((85 ((29 (28 67 ))(70 (50 (49 (51 52 ))))))(63 64 )))(48 (31 (27 (32 56 )))))))(36 87 ))))(37 (75 (53 ((35 81 )(95 (78 ((79 84 )(80 88 )))))))))))(69 (83 (26 (14 (25 ((11 (12 13 ))(42 (43 44 ))))))))))(66 (92 (39 93 ))))))))))*
(0 ((1 (2 3 ))(33 (76 (57 (((((72 (6 (4 5 )))(45 46 ))(34 68 ))(54 (58 73 )))((74 ((89 (((8 (94 (7 59 )))(37 (75 (53 ((35 81 )(95 (78 ((79 84 )(80 88 )))))))))(((23 (61 ((77 (9 (16 (71 (((15 17 )(21 ((24 62 )(38 (60 86 )))))(19 (18 20 )))))))(22 (47 (40 41 ))))))(82 91 ))((90 (55 (48 (((30 (10 65 ))(85 (63 64 )))((31 (27 (32 56 )))(29 ((28 67 )(70 (51 (50 (49 52 )))))))))))(36 87 )))))(69 (83 (26 (14 (25 (42 ((13 (11 12 ))(43 44 ))))))))))(66 (92 (39 93 ))))))))))*
(0 ((1 (2 3 ))(33 (76 (57 (((((72 (6 (4 5 )))(45 46 ))(34 68 ))(54 (58 73 )))((74 ((89 ((59 (7 94 ))((8 (((23 (61 ((77 ((9 16 )(71 (((15 17 )(21 (62 (38 (60 86 )))))(19 (18 (20 24 )))))))(22 (47 (40 41 ))))))(82 91 ))((90 (55 (((30 (10 65 ))((85 ((29 (28 67 ))(70 ((49 52 )(50 51 )))))(63 64 )))(48 (31 (56 (27 32 )))))))(36 87 ))))(37 (75 (53 ((35 81 )((78 (95 (80 88 )))(79 84 )))))))))(69 (83 (26 (14 (25 (42 ((12 (11 13 ))(43 44 ))))))))))(66 (92 (39 93 ))))))))))*
(0 ((1 (2 3 ))(33 (76 (57 (((((72 (6 (4 5 )))(45 46 ))(34 68 ))(54 (58 73 )))(((89 ((59 (7 94 ))((8 (((23 (61 ((77 (9 (16 (71 (((15 17 )(21 ((24 62 )(38 (60 86 )))))(19 (18 20 )))))))(22 (47 (40 41 ))))))(82 91 ))((90 (55 (48 (((30 (10 65 ))((85 ((29 (28 67 ))(70 (50 (51 (49 52 ))))))(63 64 )))(31 (56 (27 32 )))))))(36 87 ))))(37 (75 (53 (35 (81 ((95 (78 (80 88 )))(79 84 ))))))))))(74 (69 (83 (26 (14 (25 ((12 (11 13 ))(42 (43 44 ))))))))))(66 (92 (39 93 ))))))))))*
(0 ((1 (2 3 ))(33 (76 (57 (((((72 (6 (4 5 )))(45 46 ))(34 68 ))(54 (58 73 )))(((89 ((59 (7 94 ))((8 (((23 (61 ((77 (9 (16 (71 (((15 17 )(21 ((24 62 )(38 (60 86 )))))(19 (18 20 )))))))(22 (47 (40 41 ))))))(82 91 ))((90 (55 (48 (((30 (10 65 ))((85 ((29 (28 67 ))(70 (51 (50 (49 52 ))))))(63 64 )))(31 (27 (32 56 )))))))(36 87 ))))(37 (75 (53 (35 (81 ((78 95 )((79 84 )(80 88 )))))))))))(74 (69 (83 (26 (14 (25 (42 ((11 (12 13 ))(43 44 ))))))))))(66 (92 (39 93 ))))))))))*
(0 ((1 (2 3 ))(33 (57 ((76 ((((72 (6 (4 5 )))(45 46 ))(34 68 ))(54 (58 73 ))))((74 ((89 ((59 (7 94 ))((8 (37 (75 (53 ((35 81 )((95 (78 (80 88 )))(79 84 )))))))(((23 (61 ((77 ((9 16 )(71 (((15 17 )(21 ((24 62 )(38 (60 86 )))))(19 (18 20 ))))))(22 (47 (40 41 ))))))(82 91 ))((90 (55 (48 (((30 (10 65 ))((85 ((29 (28 67 ))(70 (50 (51 (49 52 ))))))(63 64 )))(31 (56 (27 32 )))))))(36 87 ))))))(69 (83 (26 (14 (25 ((11 (12 13 ))(42 (43 44 ))))))))))(66 (92 (39 93 )))))))))*
(0 ((1 (2 3 ))(33 (57 (((((72 (6 (4 5 )))(45 46 ))(34 68 ))(54 (58 73 )))(76 (((89 ((59 (7 94 ))((8 (((23 (61 ((77 ((9 16 )(71 (((15 17 )(21 ((24 62 )(38 (60 86 )))))(19 (18 20 ))))))(22 (47 (40 41 ))))))(82 91 ))((90 (55 (((30 (10 65 ))((85 ((29 (28 67 ))(70 (50 (51 (49 52 ))))))(63 64 )))(48 (31 (32 (27 56 )))))))(36 87 ))))(37 (75 (53 (35 (81 (95 (78 ((79 84 )(80 88 ))))))))))))(74 (69 (83 (26 (14 (25 ((11 (12 13 ))(42 (43 44 ))))))))))(66 (92 (39 93 ))))))))))*
(0 ((1 (2 3 ))(33 (76 (57 (((((72 (6 (4 5 )))(45 46 ))(34 68 ))(54 (58 73 )))((74 ((89 ((59 (7 94 ))((8 (((61 (23 ((77 (9 (16 (71 (((15 17 )(21 ((24 62 )(38 (60 86 )))))(19 (18 20 )))))))(22 (47 (40 41 ))))))(82 91 ))((90 (55 (((30 (10 65 ))((85 ((29 (28 67 ))(70 (50 (52 (49 51 ))))))(63 64 )))(48 (31 (56 (27 32 )))))))(36 87 ))))(37 (75 (53 ((35 81 )(78 (95 ((79 84 )(80 88 )))))))))))(69 (83 (26 (14 (25 ((11 (12 13 ))(42 (43 44 ))))))))))(66 (92 (39 93 ))))))))))*
(0 ((1 (2 3 ))(33 (57 ((76 ((((72 (6 (4 5 )))(45 46 ))(34 68 ))(54 (58 73 ))))((74 ((89 ((59 (7 94 ))((8 (37 (75 (53 (78 ((95 (35 81 ))((79 84 )(80 88 ))))))))(((23 (61 ((60 (16 ((9 77 )(71 (((15 17 )(21 ((24 62 )(38 86 ))))(19 (18 20 )))))))(22 (47 (40 41 ))))))(82 91 ))((90 (55 (((30 (10 65 ))((85 ((29 (28 67 ))(70 (51 (50 (49 52 ))))))(63 64 )))(48 (31 (32 (27 56 )))))))(36 87 ))))))(69 (83 (26 (14 (25 (42 ((12 (11 13 ))(43 44 ))))))))))(66 (92 (39 93 )))))))))*
(0 ((1 (2 3 ))(33 (57 (((((72 (5 (4 6 )))(45 46 ))(34 68 ))(76 (54 (58 73 ))))((74 ((89 ((59 (7 94 ))((8 (((23 (61 ((77 ((9 16 )(71 (((15 17 )(21 ((24 62 )(38 (60 86 )))))(19 (18 20 ))))))(22 (47 (40 41 ))))))(82 91 ))((90 (55 (48 (((30 (10 65 ))(85 (63 64 )))((31 (56 (27 32 )))(29 ((28 67 )(70 (51 (50 (49 52 )))))))))))(36 87 ))))(37 (75 (53 ((35 81 )(95 (78 ((79 84 )(80 88 )))))))))))(69 (83 (26 (14 (25 (42 ((12 (11 13 ))(43 44 ))))))))))(66 (92 (39 93 )))))))))*
(0 ((1 (2 3 ))(33 (57 ((76 ((((72 (5 (4 6 )))(45 46 ))(34 68 ))(54 (58 73 ))))((74 ((89 ((59 (7 94 ))((8 (37 (75 (53 (35 (81 (78 (95 ((79 84 )(80 88 ))))))))))(((23 (61 ((77 ((9 16 )(71 (((15 17 )(21 ((24 62 )(38 (60 86 )))))(19 (18 20 ))))))(22 (47 (40 41 ))))))(82 91 ))((90 (55 (48 (((30 (10 65 ))((85 ((29 (28 67 ))(70 (51 (50 (49 52 ))))))(63 64 )))(31 (56 (27 32 )))))))(36 87 ))))))(69 (83 (26 (14 (25 ((12 (11 13 ))(42 (43 44 ))))))))))(66 (92 (39 93 )))))))))*
(0 ((1 (2 3 ))(33 (57 ((76 ((((72 (6 (4 5 )))(45 46 ))(34 68 ))(54 (58 73 ))))((74 ((89 ((59 (7 94 ))((8 (37 (75 (53 ((35 81 )(78 (95 ((79 84 )(80 88 )))))))))(((23 (61 ((77 (9 (16 (71 (((15 17 )(21 ((24 62 )(38 (60 86 )))))(19 (18 20 )))))))(22 (47 (40 41 ))))))(82 91 ))((90 (55 (48 (((30 (10 65 ))((85 ((29 (28 67 ))(70 (50 (52 (49 51 ))))))(63 64 )))(31 (56 (27 32 )))))))(36 87 ))))))(69 (83 (26 (14 (25 (42 ((11 (12 13 ))(43 44 ))))))))))(66 (92 (39 93 )))))))))*
(0 ((1 (2 3 ))(33 (57 ((76 ((((72 (6 (4 5 )))(45 46 ))(34 68 ))(54 (58 73 ))))((74 ((89 ((59 (7 94 ))((8 (((23 (61 ((77 ((9 16 )(71 (((15 17 )(21 ((24 62 )(38 (60 86 )))))(19 (18 20 ))))))(22 (47 (40 41 ))))))(82 91 ))((90 (55 (48 (((30 (10 65 ))((85 ((29 (28 67 ))(70 (50 (51 (49 52 ))))))(63 64 )))(31 (56 (27 32 )))))))(36 87 ))))(37 (75 (53 ((35 81 )((95 (78 (80 88 )))(79 84 )))))))))(69 (83 (26 (14 (25 ((11 (12 13 ))(42 (43 44 ))))))))))(66 (92 (39 93 )))))))))*
(0 ((1 (2 3 ))(33 (76 (57 (((((72 (5 (4 6 )))(45 46 ))(34 68 ))(54 (58 73 )))((74 ((89 ((59 (7 94 ))((8 (((23 (61 ((77 (9 (16 (71 (((15 17 )(21 ((24 62 )(38 (60 86 )))))(19 (18 20 )))))))(22 (47 (40 41 ))))))(82 91 ))((90 (55 (48 (((30 (10 65 ))(85 (63 64 )))((31 (27 (32 56 )))(29 ((28 67 )(70 (50 (51 (49 52 )))))))))))(36 87 ))))(37 (75 (53 ((35 81 )((78 95 )((79 84 )(80 88 ))))))))))(69 (83 (26 (14 (25 ((13 (11 12 ))(42 (43 44 ))))))))))(66 (92 (39 93 ))))))))))*
(0 ((1 (2 3 ))(33 (76 (57 (((((72 (6 (4 5 )))(45 46 ))(34 68 ))(54 (58 73 )))((74 ((89 ((59 (7 94 ))((8 (((23 (61 ((77 (9 (16 (71 (((15 17 )(21 ((24 62 )(38 (60 86 )))))(19 (18 20 )))))))(22 (47 (40 41 ))))))(82 91 ))((90 (55 (48 (((30 (10 65 ))(85 (63 64 )))((31 (56 (27 32 )))(29 ((28 67 )(70 ((49 52 )(50 51 ))))))))))(36 87 ))))(37 (75 (53 ((35 81 )(((78 95 )(80 88 ))(79 84 )))))))))(69 (83 (26 (14 (25 (42 ((11 (12 13 ))(43 44 ))))))))))(66 (92 (39 93 ))))))))))*
(0 ((1 (2 3 ))((57 (((((72 (5 (4 6 )))(45 46 ))(34 68 ))(54 (58 73 )))((74 ((89 ((59 (7 94 ))((8 (((23 (61 ((60 ((9 77 )(16 (71 (((15 17 )(21 ((24 62 )(38 86 ))))(19 (18 20 )))))))(22 (47 (40 41 ))))))(82 91 ))((90 (55 (((30 (10 65 ))((85 ((29 (28 67 ))(70 ((49 52 )(50 51 )))))(63 64 )))(48 (31 (27 (32 56 )))))))(36 87 ))))(37 (75 (53 (35 (81 ((78 (95 (80 88 )))(79 84 ))))))))))(69 (83 (26 (14 (25 (42 ((11 (12 13 ))(43 44 ))))))))))(66 (92 (39 93 ))))))(33 76 ))))*
(0 ((1 (2 3 ))(33 (57 (((((72 (6 (4 5 )))(45 46 ))(34 68 ))(76 (54 (58 73 ))))((74 ((89 ((59 (7 94 ))((8 (((23 (61 ((60 ((9 77 )(16 (71 (((15 17 )(21 ((24 62 )(38 86 ))))(19 (18 20 )))))))(22 (47 (40 41 ))))))(82 91 ))((90 (55 (((30 (10 65 ))((85 ((29 (28 67 ))(70 ((49 52 )(50 51 )))))(63 64 )))(48 (31 (27 (32 56 )))))))(36 87 ))))(37 (75 (53 (35 (81 ((78 (95 (80 88 )))(79 84 ))))))))))(69 (83 (26 (14 (25 ((11 (12 13 ))(42 (43 44 ))))))))))(66 (92 (39 93 )))))))))*
(0 ((1 (2 3 ))((57 (((((72 (5 (4 6 )))(45 46 ))(34 68 ))(54 (58 73 )))((74 ((89 ((59 (7 94 ))((8 (((23 (61 (9 (60 ((77 (16 (71 (((15 17 )(21 ((24 62 )(38 86 ))))(19 (18 20 ))))))(22 (47 (40 41 ))))))))(82 91 ))((90 (55 (((30 (10 65 ))((85 ((29 (28 67 ))(70 ((49 52 )(50 51 )))))(63 64 )))(48 (31 (56 (27 32 )))))))(36 87 ))))(37 (75 (53 (35 (81 ((78 (95 (80 88 )))(79 84 ))))))))))(69 (83 (26 (14 (25 ((11 (12 13 ))(42 (43 44 ))))))))))(66 (92 (39 93 ))))))(33 76 ))))*
(0 ((1 (2 3 ))(33 (57 (((((72 (5 (4 6 )))(45 46 ))(34 68 ))(76 (54 (58 73 ))))((74 ((89 ((59 (7 94 ))((8 (((61 (23 (9 (60 ((77 (16 (71 (((15 17 )(21 ((24 62 )(38 86 ))))(19 (18 20 ))))))(22 (47 (40 41 ))))))))(82 91 ))((90 (55 (((30 (10 65 ))((85 ((29 (28 67 ))(70 ((49 52 )(50 51 )))))(63 64 )))(48 (31 (56 (27 32 )))))))(36 87 ))))(37 (75 (53 (35 (81 ((78 (95 (80 88 )))(79 84 ))))))))))(69 (83 (26 (14 (25 ((11 (12 13 ))(42 (43 44 ))))))))))(66 (92 (39 93 )))))))))*
(0 ((1 (2 3 ))(33 (57 (((((72 (5 (4 6 )))(45 46 ))(34 68 ))(76 (54 (58 73 ))))((74 ((89 ((59 (7 94 ))((8 (((23 (61 (9 (60 ((77 (16 (71 (((15 17 )(21 ((24 62 )(38 86 ))))(19 (18 20 ))))))(22 (47 (40 41 ))))))))(82 91 ))((90 (55 (((30 (10 65 ))((85 ((29 (28 67 ))(70 ((49 52 )(50 51 )))))(63 64 )))(48 (31 (56 (27 32 )))))))(36 87 ))))(37 (75 (53 (35 (81 ((78 (95 (80 88 )))(79 84 ))))))))))(69 (83 (26 (14 (25 ((11 (12 13 ))(42 (43 44 ))))))))))(66 (92 (39 93 )))))))))*
(0 (33 (57 (((76 ((1 (2 3 ))(54 (58 73 ))))(((72 (6 (4 5 )))(45 46 ))(34 68 )))(((89 ((59 (7 94 ))((8 (37 (75 (53 (35 (81 (95 (78 ((79 84 )(80 88 ))))))))))(((23 (61 ((77 ((9 16 )(71 (((15 17 )(21 ((24 62 )(38 (60 86 )))))(19 (18 20 ))))))(22 (47 (40 41 ))))))(82 91 ))((90 (55 (48 (((30 (10 65 ))((85 ((29 (28 67 ))(70 (51 (50 (49 52 ))))))(63 64 )))(31 (56 (27 32 )))))))(36 87 ))))))(74 (69 (83 (26 (14 (25 ((11 (12 13 ))(42 (43 44 ))))))))))(66 (92 (39 93 ))))))))*
(0 (33 (57 (((76 ((1 (2 3 ))(54 (58 73 ))))(((72 (6 (4 5 )))(45 46 ))(34 68 )))((74 ((89 ((59 (7 94 ))((8 (((23 (61 ((77 (9 (16 (71 (((15 17 )(21 ((24 62 )(38 (60 86 )))))(19 (18 20 )))))))(22 (47 (40 41 ))))))(37 (82 91 )))(((35 (78 95 ))(81 ((79 84 )(80 88 ))))(53 75 ))))((90 (55 (48 (((30 (10 65 ))((85 ((29 (28 67 ))(70 (50 (49 (51 52 ))))))(63 64 )))(31 (27 (32 56 )))))))(36 87 )))))(69 (83 (26 (14 (25 ((11 (12 13 ))(42 (43 44 ))))))))))(66 (92 (39 93 ))))))))*
(0 ((1 (2 3 ))(33 (57 (((((72 (5 (4 6 )))(45 46 ))(34 68 ))(76 (54 (58 73 ))))((74 ((89 ((59 (7 94 ))((8 (37 (75 (53 ((35 81 )(78 (95 ((79 84 )(80 88 )))))))))(((23 (61 ((77 (9 (16 (71 (((15 17 )(21 ((24 62 )(38 (60 86 )))))(19 (18 20 )))))))(22 (47 (40 41 ))))))(82 91 ))((90 (55 (((30 (10 65 ))((85 ((29 (28 67 ))(70 (50 (52 (49 51 ))))))(63 64 )))(48 (31 (56 (27 32 )))))))(36 87 ))))))(69 (83 (26 (14 (25 ((11 (12 13 ))(42 (43 44 ))))))))))(66 (92 (39 93 )))))))))*
(0 ((1 (2 3 ))(33 (57 ((76 ((((72 (6 (4 5 )))(45 46 ))(34 68 ))(54 (58 73 ))))((74 ((89 ((59 (7 94 ))((8 (((23 (61 ((77 (9 (16 (71 (((15 17 )(21 ((24 62 )(38 (60 86 )))))(19 (18 20 )))))))(22 (47 (40 41 ))))))(37 (82 91 )))(((35 (78 95 ))(81 ((79 84 )(80 88 ))))(53 75 ))))((90 (55 (48 (((30 (10 65 ))((85 ((29 (28 67 ))(70 (51 (50 (49 52 ))))))(63 64 )))(31 (32 (27 56 )))))))(36 87 )))))(69 (83 (26 (14 (25 ((11 (12 13 ))(42 (43 44 ))))))))))(66 (92 (39 93 )))))))))*
(0 (33 (57 (((76 ((1 (2 3 ))(54 (58 73 ))))(((72 (5 (4 6 )))(45 46 ))(34 68 )))(((89 ((59 (7 94 ))((8 (((23 (61 ((77 (9 (16 (71 (((15 17 )(21 ((24 62 )(38 (60 86 )))))(19 (18 20 )))))))(22 (47 (40 41 ))))))(37 (82 91 )))(((35 (78 95 ))(81 ((79 84 )(80 88 ))))(53 75 ))))((90 (55 (48 (((30 (10 65 ))((85 ((29 (28 67 ))(70 (50 (52 (49 51 ))))))(63 64 )))(31 (56 (27 32 )))))))(36 87 )))))(74 (69 (83 (26 (14 (25 ((11 (12 13 ))(42 (43 44 ))))))))))(66 (92 (39 93 ))))))))*
(0 (33 (57 (((76 ((1 (2 3 ))(54 (58 73 ))))(((72 (6 (4 5 )))(45 46 ))(34 68 )))(((89 ((59 (7 94 ))((8 (((23 (61 ((77 (9 (16 (71 (((15 17 )(21 ((24 62 )(38 (60 86 )))))(19 (18 20 )))))))(22 (47 (40 41 ))))))(37 (82 91 )))(((35 (78 95 ))(81 ((79 84 )(80 88 ))))(53 75 ))))((90 (55 (48 (((30 (10 65 ))((85 ((29 (28 67 ))(70 (50 (49 (51 52 ))))))(63 64 )))(31 (27 (32 56 )))))))(36 87 )))))(74 (69 (83 (26 (14 (25 ((11 (12 13 ))(42 (43 44 ))))))))))(66 (92 (39 93 ))))))))*
(0 ((1 (2 3 ))(33 (57 ((76 ((((72 (6 (4 5 )))(45 46 ))(34 68 ))(54 (58 73 ))))((74 ((89 ((59 (7 94 ))((8 (((23 (61 ((77 (9 (16 (71 (((15 17 )(21 ((24 62 )(38 (60 86 )))))(19 (18 20 )))))))(22 (47 (40 41 ))))))(37 (82 91 )))(((35 (78 95 ))(81 ((79 84 )(80 88 ))))(53 75 ))))((90 (55 (48 (((30 (10 65 ))((85 ((29 (28 67 ))(70 (51 (50 (49 52 ))))))(63 64 )))(31 (56 (27 32 )))))))(36 87 )))))(69 (83 (26 (14 (25 ((13 (11 12 ))(42 (43 44 ))))))))))(66 (92 (39 93 )))))))))*
(0 ((1 (2 3 ))(33 (57 ((76 ((((72 (6 (4 5 )))(45 46 ))(34 68 ))(54 (58 73 ))))((74 ((89 ((59 (7 94 ))((8 (((23 (61 ((77 ((9 16 )(71 (((15 17 )(21 ((24 62 )(38 (60 86 )))))(19 (18 20 ))))))(22 (47 (40 41 ))))))(82 91 ))((90 (55 (48 (((30 (10 65 ))(85 (63 64 )))((31 (32 (27 56 )))(29 ((28 67 )(70 (51 (50 (49 52 )))))))))))(36 87 ))))(37 (75 (53 ((35 81 )((78 95 )((79 84 )(80 88 ))))))))))(69 (83 (26 (14 (25 (42 ((13 (11 12 ))(43 44 ))))))))))(66 (92 (39 93 )))))))))*
(0 ((1 (2 3 ))(33 (57 ((76 ((((72 (5 (4 6 )))(45 46 ))(34 68 ))(54 (58 73 ))))((74 ((89 ((59 (7 94 ))((8 (37 (75 (53 ((35 81 )((95 (78 (80 88 )))(79 84 )))))))(((23 (61 ((77 (9 (16 (71 (((15 17 )(21 ((24 62 )(38 (60 86 )))))(19 (18 20 )))))))(22 (47 (40 41 ))))))(82 91 ))((90 (55 (48 (((30 (10 65 ))(85 (63 64 )))((31 (56 (27 32 )))(29 ((28 67 )(70 (51 (50 (49 52 )))))))))))(36 87 ))))))(69 (83 (26 (14 (25 ((11 (12 13 ))(42 (43 44 ))))))))))(66 (92 (39 93 )))))))))*
(0 (33 (57 (((76 ((1 (2 3 ))(54 (58 73 ))))(((72 (6 (4 5 )))(45 46 ))(34 68 )))((74 ((89 ((59 (7 94 ))((8 (((23 (61 (9 (60 ((77 (16 (71 (((15 17 )(21 ((24 62 )(38 86 ))))(19 (18 20 ))))))(22 (47 (40 41 ))))))))(82 91 ))((90 (55 (48 (((30 (10 65 ))(85 (63 64 )))((56 (27 (31 32 )))(29 ((28 67 )(70 (50 (49 (51 52 )))))))))))(36 87 ))))(37 (75 (53 ((35 81 )((78 (95 (80 88 )))(79 84 )))))))))(69 (83 (26 (14 (25 (42 ((11 (12 13 ))(43 44 ))))))))))(66 (92 (39 93 ))))))))*
(0 ((1 (2 3 ))(33 (57 ((76 ((((72 (6 (4 5 )))(45 46 ))(34 68 ))(54 (58 73 ))))((74 ((89 ((59 (7 94 ))((8 (((23 (61 (9 (60 ((77 (16 (71 (((15 17 )(21 ((24 62 )(38 86 ))))(19 (18 20 ))))))(22 (47 (40 41 ))))))))(82 91 ))((90 (55 (48 (((30 (10 65 ))(85 (63 64 )))((56 (27 (31 32 )))(29 ((28 67 )(70 (50 (49 (51 52 )))))))))))(36 87 ))))(37 (75 (53 ((35 81 )((78 (95 (80 88 )))(79 84 )))))))))(69 (83 (26 (14 (25 ((11 (12 13 ))(42 (43 44 ))))))))))(66 (92 (39 93 )))))))))*
(0 ((1 (2 3 ))(33 (57 ((76 ((((72 (6 (4 5 )))(45 46 ))(34 68 ))(54 (58 73 ))))((74 ((89 ((59 (7 94 ))((8 (((23 (61 ((77 ((9 16 )(71 (((15 17 )(21 ((24 62 )(38 (60 86 )))))(19 (18 20 ))))))(22 (47 (40 41 ))))))(82 91 ))((90 (55 (48 (((30 (10 65 ))(85 (63 64 )))((31 (32 (27 56 )))(29 ((28 67 )(70 (51 (50 (49 52 )))))))))))(36 87 ))))(37 (75 (53 ((35 81 )((78 95 )((79 84 )(80 88 ))))))))))(69 (83 (26 (14 (25 ((13 (11 12 ))(42 (43 44 ))))))))))(66 (92 (39 93 )))))))))*
(0 (33 (57 (((76 ((1 (2 3 ))(54 (58 73 ))))(((72 (6 (4 5 )))(45 46 ))(34 68 )))((74 ((89 ((59 (7 94 ))((8 (((23 (61 ((60 ((9 77 )(16 (71 (((15 17 )(21 ((24 62 )(38 86 ))))(19 (18 20 )))))))(22 (47 (40 41 ))))))(82 91 ))((90 (55 (48 (((30 (10 65 ))(85 (63 64 )))((31 (56 (27 32 )))(29 ((28 67 )(70 (50 (52 (49 51 )))))))))))(36 87 ))))(37 (75 (53 ((35 81 )(95 (78 ((79 84 )(80 88 )))))))))))(69 (83 (26 (14 (25 ((13 (11 12 ))(42 (43 44 ))))))))))(66 (92 (39 93 ))))))))*
(0 ((1 (2 3 ))(33 (76 (57 (((((72 (6 (4 5 )))(45 46 ))(34 68 ))(54 (58 73 )))((74 ((89 ((59 (7 94 ))((8 (37 (75 (53 ((35 81 )((95 (78 (80 88 )))(79 84 )))))))(((23 (61 ((60 (16 ((9 77 )(71 (((15 17 )(21 ((24 62 )(38 86 ))))(19 (18 20 )))))))(22 (47 (40 41 ))))))(82 91 ))((90 (55 (((30 (10 65 ))((85 ((29 (28 67 ))(70 (51 (50 (49 52 ))))))(63 64 )))(48 (31 (56 (27 32 )))))))(36 87 ))))))(69 (83 (26 (14 (25 (42 ((11 (12 13 ))(43 44 ))))))))))(66 (92 (39 93 ))))))))))*
(0 ((1 (2 3 ))(76 (33 (57 (((((72 (5 (4 6 )))(45 46 ))(34 68 ))(54 (58 73 )))((74 ((89 ((59 (7 94 ))((8 (37 (75 (53 ((35 81 )(((78 95 )(80 88 ))(79 84 )))))))(((23 (61 (9 (60 ((77 (16 (71 (((15 17 )(21 ((24 62 )(38 86 ))))(19 (18 20 ))))))(22 (47 (40 41 ))))))))(82 91 ))((90 (55 (48 (((30 (10 65 ))(85 (63 64 )))((31 (56 (27 32 )))(29 ((28 67 )(70 (50 (49 (51 52 )))))))))))(36 87 ))))))(69 (83 (26 (14 (25 (42 ((12 (11 13 ))(43 44 ))))))))))(66 (92 (39 93 ))))))))))*
(0 ((1 (2 3 ))(33 (76 (57 (((((72 (6 (4 5 )))(45 46 ))(34 68 ))(54 (58 73 )))((74 ((89 ((59 (7 94 ))((8 (37 (75 (53 ((35 81 )((95 (78 (80 88 )))(79 84 )))))))(((23 (61 ((60 ((9 77 )(16 (71 (((15 17 )(21 ((24 62 )(38 86 ))))(19 (18 20 )))))))(22 (47 (40 41 ))))))(82 91 ))((90 (55 (48 (((30 (10 65 ))(85 (63 64 )))((31 (32 (27 56 )))(29 ((28 67 )(70 (50 (49 (51 52 )))))))))))(36 87 ))))))(69 (83 (26 (14 (25 ((11 (12 13 ))(42 (43 44 ))))))))))(66 (92 (39 93 ))))))))))*
(0 ((1 (2 3 ))(33 (57 ((76 ((((72 (5 (4 6 )))(45 46 ))(34 68 ))(54 (58 73 ))))(((89 ((59 (7 94 ))(((8 ((23 (61 ((60 ((9 77 )(16 (71 (((15 17 )(21 ((24 62 )(38 86 ))))(19 (18 20 )))))))(22 (47 (40 41 ))))))((37 (((35 (78 95 ))(81 ((79 84 )(80 88 ))))(53 75 )))(82 91 ))))(36 87 ))(90 (55 ((((30 (10 65 ))(48 85 ))((31 (27 (32 56 )))(29 ((28 67 )(70 (50 (49 (51 52 ))))))))(63 64 )))))))(74 (69 (83 (26 (14 (25 ((11 (12 13 ))(42 (43 44 ))))))))))(66 (92 (39 93 )))))))))*
(0 ((1 (2 3 ))(33 (57 ((76 ((((72 (6 (4 5 )))(45 46 ))(34 68 ))(54 (58 73 ))))(((89 ((59 (7 94 ))(((8 ((23 (61 ((77 (9 (16 (71 (((15 17 )(21 ((24 62 )(38 (60 86 )))))(19 (18 20 )))))))(22 (47 (40 41 ))))))((((35 (78 95 ))(81 ((79 84 )(80 88 ))))(53 75 ))(37 (82 91 )))))(36 87 ))(90 (55 (((30 (10 65 ))((85 ((29 (28 67 ))(70 (51 (50 (49 52 ))))))(63 64 )))(48 (31 (56 (27 32 ))))))))))(74 (69 (83 (26 (14 (25 ((13 (11 12 ))(42 (43 44 ))))))))))(66 (92 (39 93 )))))))))*
(0 (33 (57 (((76 ((1 (2 3 ))(54 (58 73 ))))(((72 (6 (4 5 )))(45 46 ))(34 68 )))((74 ((89 ((59 (7 94 ))((8 (37 (75 (53 (35 (81 (((78 95 )(80 88 ))(79 84 ))))))))(((23 (61 ((77 ((9 16 )(71 (((15 17 )(21 ((24 62 )(38 (60 86 )))))(19 (18 20 ))))))(22 (47 (40 41 ))))))(82 91 ))((90 (55 (((30 (10 65 ))((85 ((29 (28 67 ))(70 (50 (51 (49 52 ))))))(63 64 )))(48 (31 (56 (27 32 )))))))(36 87 ))))))(69 (83 (26 (14 (25 ((13 (11 12 ))(42 (43 44 ))))))))))(66 (92 (39 93 ))))))))*
(0 ((1 (2 3 ))(33 (57 ((76 ((((72 (6 (4 5 )))(45 46 ))(34 68 ))(54 (58 73 ))))(((89 ((59 (7 94 ))(((8 ((23 (61 ((77 ((9 16 )(24 ((71 ((15 17 )(21 (62 (38 (60 86 ))))))(19 (18 20 ))))))(22 (47 (40 41 ))))))((((35 (78 95 ))(81 ((79 84 )(80 88 ))))(53 75 ))(37 (82 91 )))))(36 87 ))(90 (55 (((30 (10 65 ))((85 ((29 (28 67 ))(70 ((49 52 )(50 51 )))))(63 64 )))(48 (31 (27 (32 56 ))))))))))(74 (69 (83 (26 (14 (25 (42 ((11 (12 13 ))(43 44 ))))))))))(66 (92 (39 93 )))))))))*
(0 (33 (57 (((76 ((1 (2 3 ))(54 (58 73 ))))(((72 (6 (4 5 )))(45 46 ))(34 68 )))((74 ((89 ((59 (7 94 ))((8 (37 (75 (53 (35 (81 (((78 95 )(80 88 ))(79 84 ))))))))(((23 (61 ((77 (9 (16 (71 (((15 17 )(21 ((24 62 )(38 (60 86 )))))(19 (18 20 )))))))(22 (47 (40 41 ))))))(82 91 ))((90 (55 (((30 (10 65 ))((85 ((29 (28 67 ))(70 ((49 52 )(50 51 )))))(63 64 )))(48 (31 (27 (32 56 )))))))(36 87 ))))))(69 (83 (26 (14 (25 (42 ((11 (12 13 ))(43 44 ))))))))))(66 (92 (39 93 ))))))))*
(0 (33 (57 (((76 ((1 (2 3 ))(54 (58 73 ))))(((72 (6 (4 5 )))(45 46 ))(34 68 )))((74 ((89 ((59 (7 94 ))((8 (37 (75 (53 (35 (81 (((78 95 )(80 88 ))(79 84 ))))))))(((23 (61 ((77 (9 (16 (71 (((15 17 )(21 ((24 62 )(38 (60 86 )))))(19 (18 20 )))))))(22 (47 (40 41 ))))))(82 91 ))((90 (55 (((30 (10 65 ))((85 ((29 (28 67 ))(70 ((49 52 )(50 51 )))))(63 64 )))(48 (31 (27 (32 56 )))))))(36 87 ))))))(69 (83 (26 (14 (25 ((11 (12 13 ))(42 (43 44 ))))))))))(66 (92 (39 93 ))))))))*
(0 (33 (57 (((76 ((1 (2 3 ))(54 (58 73 ))))(((72 (6 (4 5 )))(45 46 ))(34 68 )))((74 ((89 ((59 (7 94 ))((8 (((23 (61 ((77 ((9 16 )(71 (((15 17 )(21 ((24 62 )(38 (60 86 )))))(19 (18 20 ))))))(22 (47 (40 41 ))))))(82 91 ))((90 (55 (((30 (10 65 ))((85 ((29 (28 67 ))(70 (50 (49 (51 52 ))))))(63 64 )))(48 (31 (56 (27 32 )))))))(36 87 ))))(37 (75 (53 (35 (81 ((95 (78 (80 88 )))(79 84 ))))))))))(69 (83 (26 (14 (25 (42 ((13 (11 12 ))(43 44 ))))))))))(66 (92 (39 93 ))))))))*
(0 (33 (57 (((76 ((1 (2 3 ))(54 (58 73 ))))(((72 (5 (4 6 )))(45 46 ))(34 68 )))((74 ((89 ((59 (7 94 ))((8 (((23 (61 ((60 (16 ((9 77 )(71 (((15 17 )(21 ((24 62 )(38 86 ))))(19 (18 20 )))))))(22 (47 (40 41 ))))))(82 91 ))((90 (55 (((30 (10 65 ))((85 ((29 (28 67 ))(70 (50 (49 (51 52 ))))))(63 64 )))(48 (31 (56 (27 32 )))))))(36 87 ))))(37 (75 (53 ((35 81 )((95 (78 (80 88 )))(79 84 )))))))))(69 (83 (26 (14 (25 (42 ((13 (11 12 ))(43 44 ))))))))))(66 (92 (39 93 ))))))))*
(0 ((1 (2 3 ))(33 (57 ((76 ((((72 (6 (4 5 )))(45 46 ))(34 68 ))(54 (58 73 ))))((74 ((89 (((8 (94 (7 59 )))(37 (75 (53 ((35 81 )((95 (78 (80 88 )))(79 84 )))))))(((23 (61 ((77 ((9 16 )(71 (((15 17 )(21 ((24 62 )(38 (60 86 )))))(19 (18 20 ))))))(22 (47 (40 41 ))))))(82 91 ))((90 (55 (48 (((30 (10 65 ))((85 ((29 (28 67 ))(70 (51 (50 (49 52 ))))))(63 64 )))(31 (27 (32 56 )))))))(36 87 )))))(69 (83 (26 (14 (25 ((13 (11 12 ))(42 (43 44 ))))))))))(66 (92 (39 93 )))))))))*
(0 (33 (57 (((76 ((1 (2 3 ))(54 (58 73 ))))(((72 (5 (4 6 )))(45 46 ))(34 68 )))((74 ((89 ((59 (7 94 ))((8 (37 (75 (53 ((35 81 )((78 95 )((79 84 )(80 88 ))))))))(((23 (61 ((60 (16 ((9 77 )(71 (((15 17 )(21 ((24 62 )(38 86 ))))(19 (18 20 )))))))(22 (47 (40 41 ))))))(82 91 ))((90 (55 (48 (((30 (10 65 ))((85 ((29 (28 67 ))(70 (50 (49 (51 52 ))))))(63 64 )))(31 (56 (27 32 )))))))(36 87 ))))))(69 (83 (26 (14 (25 (42 ((13 (11 12 ))(43 44 ))))))))))(66 (92 (39 93 ))))))))*
(0 (33 (57 (((76 ((1 (2 3 ))(54 (58 73 ))))(((72 (6 (4 5 )))(45 46 ))(34 68 )))((74 ((89 ((59 (7 94 ))((8 (((23 (61 ((77 ((9 16 )(71 (((15 17 )(21 ((24 62 )(38 (60 86 )))))(19 (18 20 ))))))(22 (47 (40 41 ))))))(82 91 ))((90 (55 (48 (((30 (10 65 ))((85 ((29 (28 67 ))(70 (51 (50 (49 52 ))))))(63 64 )))(31 (27 (32 56 )))))))(36 87 ))))(37 (75 (53 ((35 81 )((95 (78 (80 88 )))(79 84 )))))))))(69 (83 (26 (14 (25 ((13 (11 12 ))(42 (43 44 ))))))))))(66 (92 (39 93 ))))))))*
(0 ((1 (2 3 ))(33 (57 ((76 ((((72 (6 (4 5 )))(45 46 ))(34 68 ))(54 (58 73 ))))((74 ((89 (((8 (94 (7 59 )))(37 (75 (53 ((35 81 )((95 (78 (80 88 )))(79 84 )))))))(((23 (61 ((77 (9 (16 (71 (((15 17 )(21 ((24 62 )(38 (60 86 )))))(19 (18 20 )))))))(22 (47 (40 41 ))))))(82 91 ))((90 (55 (48 (((30 (10 65 ))((85 ((29 (28 67 ))(70 (51 (50 (49 52 ))))))(63 64 )))(31 (27 (32 56 )))))))(36 87 )))))(69 (83 (26 (14 (25 (42 ((13 (11 12 ))(43 44 ))))))))))(66 (92 (39 93 )))))))))*
(0 ((1 (2 3 ))(33 (57 ((76 ((((72 (6 (4 5 )))(45 46 ))(34 68 ))(54 (58 73 ))))((74 ((89 ((59 (7 94 ))((8 (37 (75 (53 (35 (81 ((78 (95 (80 88 )))(79 84 ))))))))(((61 (23 ((77 (9 (16 (71 (((15 17 )(21 ((24 62 )(38 (60 86 )))))(19 (18 20 )))))))(22 (47 (40 41 ))))))(82 91 ))((90 (55 (48 (((30 (10 65 ))(85 (63 64 )))((31 (27 (32 56 )))(29 ((28 67 )(70 (50 (49 (51 52 )))))))))))(36 87 ))))))(69 (83 (26 (14 (25 (42 ((11 (12 13 ))(43 44 ))))))))))(66 (92 (39 93 )))))))))*
(0 ((1 (2 3 ))(33 (57 ((76 ((((72 (6 (4 5 )))(45 46 ))(34 68 ))(54 (58 73 ))))((74 ((89 ((59 (7 94 ))((8 (37 (75 (53 (35 (81 (95 (78 ((79 84 )(80 88 ))))))))))(((23 (61 ((77 ((9 16 )(71 (((15 17 )(21 ((24 62 )(38 (60 86 )))))(19 (18 20 ))))))(22 (47 (40 41 ))))))(82 91 ))((90 (55 (48 (((30 (10 65 ))(85 (63 64 )))((31 (27 (32 56 )))(29 ((28 67 )(70 (51 (50 (49 52 )))))))))))(36 87 ))))))(69 (83 (26 (14 (25 (42 ((11 (12 13 ))(43 44 ))))))))))(66 (92 (39 93 )))))))))*
(0 ((1 (2 3 ))(33 (57 ((76 ((((72 (5 (4 6 )))(45 46 ))(34 68 ))(54 (58 73 ))))((74 ((89 ((59 (7 94 ))(((8 ((23 (61 ((77 ((9 16 )(24 ((71 ((15 17 )(21 (62 (38 (60 86 ))))))(19 (18 20 ))))))(22 (47 (40 41 ))))))((37 (((35 (78 95 ))(81 ((79 84 )(80 88 ))))(53 75 )))(82 91 ))))(36 87 ))(90 (55 (48 (((30 (10 65 ))(85 (63 64 )))((31 (32 (27 56 )))(29 ((28 67 )(70 (50 (52 (49 51 ))))))))))))))(69 (83 (26 (14 (25 ((11 (12 13 ))(42 (43 44 ))))))))))(66 (92 (39 93 )))))))))*
(0 ((1 (2 3 ))(33 (57 ((76 ((((72 (6 (4 5 )))(45 46 ))(34 68 ))(54 (58 73 ))))((74 ((89 ((59 (7 94 ))((8 (37 (75 (53 (35 (81 (95 (78 ((79 84 )(80 88 ))))))))))(((61 (23 ((77 ((9 16 )(71 (((15 17 )(21 ((24 62 )(38 (60 86 )))))(19 (18 20 ))))))(22 (47 (40 41 ))))))(82 91 ))((90 (55 (48 (((30 (10 65 ))(85 (63 64 )))((31 (27 (32 56 )))(29 ((28 67 )(70 (51 (50 (49 52 )))))))))))(36 87 ))))))(69 (83 (26 (14 (25 (42 ((11 (12 13 ))(43 44 ))))))))))(66 (92 (39 93 )))))))))*
(0 ((1 (2 3 ))(33 (57 ((76 ((((72 (6 (4 5 )))(45 46 ))(34 68 ))(54 (58 73 ))))((74 ((89 ((59 (7 94 ))((8 (37 (75 (53 (((35 81 )(78 95 ))((79 84 )(80 88 )))))))(((61 (23 ((77 (9 (16 (71 (((15 17 )(21 ((24 62 )(38 (60 86 )))))(19 (18 20 )))))))(22 (47 (40 41 ))))))(82 91 ))((90 (55 (48 (((30 (10 65 ))(85 (63 64 )))((31 (27 (32 56 )))(29 ((28 67 )(70 (50 (51 (49 52 )))))))))))(36 87 ))))))(69 (83 (26 (14 (25 (42 ((11 (12 13 ))(43 44 ))))))))))(66 (92 (39 93 )))))))))*
(0 ((1 (2 3 ))(33 (57 ((76 ((((72 (5 (4 6 )))(45 46 ))(34 68 ))(54 (58 73 ))))((74 ((89 ((59 (7 94 ))((8 (37 (75 (53 (35 (81 ((78 (95 (80 88 )))(79 84 ))))))))(((61 (23 ((77 (9 (16 (71 (((15 17 )(21 ((24 62 )(38 (60 86 )))))(19 (18 20 )))))))(22 (47 (40 41 ))))))(82 91 ))((90 (55 (48 (((30 (10 65 ))(85 (63 64 )))((31 (32 (27 56 )))(29 ((28 67 )(70 (50 (52 (49 51 )))))))))))(36 87 ))))))(69 (83 (26 (14 (25 ((11 (12 13 ))(42 (43 44 ))))))))))(66 (92 (39 93 )))))))))*
(0 ((1 (2 3 ))(33 (57 (((((72 (5 (4 6 )))(45 46 ))(34 68 ))(54 (58 73 )))(76 (((89 ((59 (7 94 ))((8 (37 (75 (53 (35 (81 ((78 95 )((79 84 )(80 88 )))))))))(((23 (61 ((77 (9 (16 (71 (((15 17 )(21 ((24 62 )(38 (60 86 )))))(19 (18 20 )))))))(22 (47 (40 41 ))))))(82 91 ))((90 (55 (48 (((30 (10 65 ))(85 (63 64 )))((31 (32 (27 56 )))(29 ((28 67 )(70 ((49 52 )(50 51 ))))))))))(36 87 ))))))(74 (69 (83 (26 (14 (25 ((13 (11 12 ))(42 (43 44 ))))))))))(66 (92 (39 93 ))))))))))*
(0 ((1 (2 3 ))(33 (57 (((((72 (6 (4 5 )))(45 46 ))(34 68 ))(76 (54 (58 73 ))))(((89 ((59 (7 94 ))((((8 ((37 (((35 (78 95 ))(81 ((79 84 )(80 88 ))))(53 75 )))(82 91 )))(23 (61 ((77 (9 (16 (71 (((15 17 )(21 ((24 62 )(38 (60 86 )))))(19 (18 20 )))))))(22 (47 (40 41 )))))))(36 87 ))(90 (55 ((((30 (10 65 ))(48 85 ))((31 (27 (32 56 )))(29 ((28 67 )(70 (51 (50 (49 52 ))))))))(63 64 )))))))(74 (69 (83 (26 (14 (25 (42 ((13 (11 12 ))(43 44 ))))))))))(66 (92 (39 93 )))))))))*
(0 ((1 (2 3 ))(76 (33 (57 (((((72 (6 (4 5 )))(45 46 ))(34 68 ))(54 (58 73 )))((74 ((89 ((59 (7 94 ))((8 (37 (75 (53 ((35 81 )((78 (95 (80 88 )))(79 84 )))))))(((23 (61 ((77 (9 (16 (71 (((15 17 )(21 ((24 62 )(38 (60 86 )))))(19 (18 20 )))))))(22 (47 (40 41 ))))))(82 91 ))((90 (55 (48 (((30 (10 65 ))((85 ((29 (28 67 ))(70 (51 (50 (49 52 ))))))(63 64 )))(31 (56 (27 32 )))))))(36 87 ))))))(69 (83 (26 (14 (25 (42 ((11 (12 13 ))(43 44 ))))))))))(66 (92 (39 93 ))))))))))*
(0 ((1 (2 3 ))(33 (57 (((((72 (6 (4 5 )))(45 46 ))(34 68 ))(76 (54 (58 73 ))))((74 ((89 ((59 (7 94 ))(((8 ((23 (61 ((77 ((9 16 )(24 ((71 ((15 17 )(21 (62 (38 (60 86 ))))))(19 (18 20 ))))))(22 (47 (40 41 ))))))((37 (((35 (78 95 ))(81 ((79 84 )(80 88 ))))(53 75 )))(82 91 ))))(36 87 ))(90 (55 (48 (((30 (10 65 ))(85 (63 64 )))((31 (27 (32 56 )))(29 ((28 67 )(70 (51 (50 (49 52 ))))))))))))))(69 (83 (26 (14 (25 ((11 (12 13 ))(42 (43 44 ))))))))))(66 (92 (39 93 )))))))))*
(0 ((1 (2 3 ))(33 (57 (((((72 (6 (4 5 )))(45 46 ))(34 68 ))(54 (58 73 )))(76 (((89 ((59 (7 94 ))((8 (37 (75 (53 (35 (81 ((78 (95 (80 88 )))(79 84 ))))))))(((23 (61 ((77 (9 (16 (71 (((15 17 )(21 ((24 62 )(38 (60 86 )))))(19 (18 20 )))))))(22 (47 (40 41 ))))))(82 91 ))((90 (55 (48 (((30 (10 65 ))(85 (63 64 )))((31 (56 (27 32 )))(29 ((28 67 )(70 (51 (50 (49 52 )))))))))))(36 87 ))))))(74 (69 (83 (26 (14 (25 (42 ((11 (12 13 ))(43 44 ))))))))))(66 (92 (39 93 ))))))))))*
(0 ((1 (2 3 ))(33 (57 (((((72 (6 (4 5 )))(45 46 ))(34 68 ))(54 (58 73 )))(76 (((89 ((59 (7 94 ))((8 (37 (75 (53 (35 (81 (((78 95 )(80 88 ))(79 84 ))))))))(((23 (61 ((77 (9 (16 (71 (((15 17 )(21 ((24 62 )(38 (60 86 )))))(19 (18 20 )))))))(22 (47 (40 41 ))))))(82 91 ))((90 (55 ((((30 (10 65 ))(48 85 ))((31 (27 (32 56 )))(29 ((28 67 )(70 (51 (50 (49 52 ))))))))(63 64 ))))(36 87 ))))))(74 (69 (83 (26 (14 (25 ((13 (11 12 ))(42 (43 44 ))))))))))(66 (92 (39 93 ))))))))))*
(0 ((1 (2 3 ))(76 (33 (57 (((((72 (6 (4 5 )))(45 46 ))(34 68 ))(54 (58 73 )))((74 ((89 ((59 (7 94 ))((8 (37 (75 (53 ((35 81 )((78 95 )((79 84 )(80 88 ))))))))(((23 (61 ((60 (16 ((9 77 )(71 (((15 17 )(21 ((24 62 )(38 86 ))))(19 (18 20 )))))))(22 (47 (40 41 ))))))(82 91 ))((90 (55 (48 (((30 (10 65 ))(85 (63 64 )))((31 (56 (27 32 )))(29 ((28 67 )(70 (51 (50 (49 52 )))))))))))(36 87 ))))))(69 (83 (26 (14 (25 (42 ((13 (11 12 ))(43 44 ))))))))))(66 (92 (39 93 ))))))))))*
(0 ((1 (2 3 ))(33 (57 ((76 ((((72 (6 (4 5 )))(45 46 ))(34 68 ))(54 (58 73 ))))((74 ((89 ((59 (7 94 ))((8 (37 (75 (53 ((35 81 )((95 (78 (80 88 )))(79 84 )))))))(((23 (61 ((60 (16 ((9 77 )(71 (((15 17 )(21 ((24 62 )(38 86 ))))(19 (18 20 )))))))(22 (47 (40 41 ))))))(82 91 ))((90 (55 (48 (((30 (10 65 ))(85 (63 64 )))((31 (56 (27 32 )))(29 ((28 67 )(70 (50 (49 (51 52 )))))))))))(36 87 ))))))(69 (83 (26 (14 (25 ((13 (11 12 ))(42 (43 44 ))))))))))(66 (92 (39 93 )))))))))*
(0 ((1 (2 3 ))(33 (57 ((76 ((((72 (6 (4 5 )))(45 46 ))(34 68 ))(54 (58 73 ))))((74 ((89 ((59 (7 94 ))((8 (37 (75 (53 (35 (81 ((95 (78 (80 88 )))(79 84 ))))))))(((23 (61 ((77 (9 (16 (71 (((15 17 )(21 ((24 62 )(38 (60 86 )))))(19 (18 20 )))))))(22 (47 (40 41 ))))))(82 91 ))((90 (55 (48 (((30 (10 65 ))((85 ((29 (28 67 ))(70 (50 (52 (49 51 ))))))(63 64 )))(31 (27 (32 56 )))))))(36 87 ))))))(69 (83 (26 (14 (25 (42 ((13 (11 12 ))(43 44 ))))))))))(66 (92 (39 93 )))))))))*
(0 ((1 (2 3 ))(33 (57 (((((72 (6 (4 5 )))(45 46 ))(34 68 ))(76 (54 (58 73 ))))((74 ((89 (((8 (94 (7 59 )))(37 (75 (53 (35 (81 ((78 95 )((79 84 )(80 88 )))))))))(((23 (61 ((77 (9 (16 (71 (((15 17 )(21 ((24 62 )(38 (60 86 )))))(19 (18 20 )))))))(22 (47 (40 41 ))))))(82 91 ))((90 (55 (48 (((30 (10 65 ))(85 (63 64 )))((31 (32 (27 56 )))(29 ((28 67 )(70 (51 (50 (49 52 )))))))))))(36 87 )))))(69 (83 (26 (14 (25 (42 ((11 (12 13 ))(43 44 ))))))))))(66 (92 (39 93 )))))))))*
(0 ((1 (2 3 ))(33 (57 ((76 ((((72 (6 (4 5 )))(45 46 ))(34 68 ))(54 (58 73 ))))((74 ((89 ((59 (7 94 ))((8 (37 (75 (53 ((35 81 )((78 95 )((79 84 )(80 88 ))))))))(((23 (61 ((77 (9 (16 (71 (((15 17 )(21 ((24 62 )(38 (60 86 )))))(19 (18 20 )))))))(22 (47 (40 41 ))))))(82 91 ))((90 (55 (48 (((30 (10 65 ))(85 (63 64 )))((31 (32 (27 56 )))(29 ((28 67 )(70 (51 (50 (49 52 )))))))))))(36 87 ))))))(69 (83 (26 (14 (25 (42 ((11 (12 13 ))(43 44 ))))))))))(66 (92 (39 93 )))))))))*
(0 ((1 (2 3 ))(33 (57 (((((72 (6 (4 5 )))(45 46 ))(34 68 ))(54 (58 73 )))(76 (((89 ((59 (7 94 ))((8 (((23 (61 ((60 (16 ((9 77 )(71 (((15 17 )(21 ((24 62 )(38 86 ))))(19 (18 20 )))))))(22 (47 (40 41 ))))))(82 91 ))((90 (55 (48 (((30 (10 65 ))(85 (63 64 )))((31 (56 (27 32 )))(29 ((28 67 )(70 (50 (49 (51 52 )))))))))))(36 87 ))))(37 (75 (53 ((35 81 )((95 (78 (80 88 )))(79 84 )))))))))(74 (69 (83 (26 (14 (25 ((13 (11 12 ))(42 (43 44 ))))))))))(66 (92 (39 93 ))))))))))*
(0 ((1 (2 3 ))(33 (57 ((76 ((((72 (6 (4 5 )))(45 46 ))(34 68 ))(54 (58 73 ))))((74 ((89 ((59 (7 94 ))((8 (37 (75 (53 (35 (81 ((95 (78 (80 88 )))(79 84 ))))))))(((23 (61 ((77 (9 (16 (71 (((15 17 )(21 ((24 62 )(38 (60 86 )))))(19 (18 20 )))))))(22 (47 (40 41 ))))))(82 91 ))((90 (55 (48 (((30 (10 65 ))(85 (63 64 )))((31 (27 (32 56 )))(29 ((28 67 )(70 (50 (52 (49 51 )))))))))))(36 87 ))))))(69 (83 (26 (14 (25 (42 ((13 (11 12 ))(43 44 ))))))))))(66 (92 (39 93 )))))))))*
(0 ((1 (2 3 ))(33 (57 (((((72 (5 (4 6 )))(45 46 ))(34 68 ))(76 (54 (58 73 ))))((74 ((89 (((8 (94 (7 59 )))(37 (75 (53 ((35 81 )((78 (95 (80 88 )))(79 84 )))))))(((23 (61 ((77 (9 (16 (71 (((15 17 )(21 ((24 62 )(38 (60 86 )))))(19 (18 20 )))))))(22 (47 (40 41 ))))))(82 91 ))((90 (55 ((((30 (10 65 ))(48 85 ))((31 (32 (27 56 )))(29 ((28 67 )(70 (50 (51 (49 52 ))))))))(63 64 ))))(36 87 )))))(69 (83 (26 (14 (25 ((11 (12 13 ))(42 (43 44 ))))))))))(66 (92 (39 93 )))))))))*
(0 ((1 (2 3 ))(33 (76 (57 (((((72 (5 (4 6 )))(45 46 ))(34 68 ))(54 (58 73 )))((74 ((89 ((59 (7 94 ))((8 (((61 (23 ((77 ((9 16 )(71 (((15 17 )(21 ((24 62 )(38 (60 86 )))))(19 (18 20 ))))))(22 (47 (40 41 ))))))(82 91 ))((90 (55 (48 (((30 (10 65 ))(85 (63 64 )))((31 (32 (27 56 )))(29 ((28 67 )(70 (51 (50 (49 52 )))))))))))(36 87 ))))(37 (75 (53 (35 (81 ((78 95 )((79 84 )(80 88 )))))))))))(69 (83 (26 (14 (25 (42 ((11 (12 13 ))(43 44 ))))))))))(66 (92 (39 93 ))))))))))*
(0 ((1 (2 3 ))(33 (57 ((76 ((((72 (6 (4 5 )))(45 46 ))(34 68 ))(54 (58 73 ))))((74 ((89 ((59 (7 94 ))((8 (37 (75 (53 (35 (81 (95 (78 ((79 84 )(80 88 ))))))))))(((23 (61 ((60 (16 ((9 77 )(71 (((15 17 )(21 ((24 62 )(38 86 ))))(19 (18 20 )))))))(22 (47 (40 41 ))))))(82 91 ))((90 (55 (48 (((30 (10 65 ))(85 (63 64 )))((31 (56 (27 32 )))(29 ((28 67 )(70 (51 (50 (49 52 )))))))))))(36 87 ))))))(69 (83 (26 (14 (25 ((11 (12 13 ))(42 (43 44 ))))))))))(66 (92 (39 93 )))))))))*
(0 ((1 (2 3 ))(33 (57 (((((72 (6 (4 5 )))(45 46 ))(34 68 ))(76 (54 (58 73 ))))((74 ((89 (((8 (94 (7 59 )))(37 (75 (53 ((35 81 )(95 (78 ((79 84 )(80 88 )))))))))(((23 (61 ((77 (9 (16 (71 (((15 17 )(21 ((24 62 )(38 (60 86 )))))(19 (18 20 )))))))(22 (47 (40 41 ))))))(82 91 ))((90 (55 ((((30 (10 65 ))(48 85 ))((31 (56 (27 32 )))(29 ((28 67 )(70 (51 (50 (49 52 ))))))))(63 64 ))))(36 87 )))))(69 (83 (26 (14 (25 (42 ((11 (12 13 ))(43 44 ))))))))))(66 (92 (39 93 )))))))))*
(0 ((1 (2 3 ))(33 (76 (57 (((((72 (5 (4 6 )))(45 46 ))(34 68 ))(54 (58 73 )))((74 ((89 ((59 (7 94 ))((8 (((23 (61 ((77 (9 (16 (71 (((15 17 )(21 ((24 62 )(38 (60 86 )))))(19 (18 20 )))))))(22 (47 (40 41 ))))))(82 91 ))((90 (55 (48 (((30 (10 65 ))(85 (63 64 )))((31 (32 (27 56 )))(29 ((28 67 )(70 (50 (51 (49 52 )))))))))))(36 87 ))))(37 (75 (53 (35 (81 ((78 (95 (80 88 )))(79 84 ))))))))))(69 (83 (26 (14 (25 ((11 (12 13 ))(42 (43 44 ))))))))))(66 (92 (39 93 ))))))))))*
(0 ((1 (2 3 ))(33 (57 (((((72 (6 (4 5 )))(45 46 ))(34 68 ))(76 (54 (58 73 ))))((74 ((89 (((8 (94 (7 59 )))(37 (75 (53 ((35 81 )(95 (78 ((79 84 )(80 88 )))))))))(((23 (61 ((60 (16 ((9 77 )(71 (((15 17 )(21 ((24 62 )(38 86 ))))(19 (18 20 )))))))(22 (47 (40 41 ))))))(82 91 ))((90 (55 ((((30 (10 65 ))(48 85 ))((31 (56 (27 32 )))(29 ((28 67 )(70 (51 (50 (49 52 ))))))))(63 64 ))))(36 87 )))))(69 (83 (26 (14 (25 ((11 (12 13 ))(42 (43 44 ))))))))))(66 (92 (39 93 )))))))))*
(0 ((1 (2 3 ))(33 (57 ((76 ((((72 (5 (4 6 )))(45 46 ))(34 68 ))(54 (58 73 ))))((74 ((89 ((59 (7 94 ))((8 (37 (75 (53 ((35 81 )((78 95 )((79 84 )(80 88 ))))))))(((61 (23 ((77 ((9 16 )(71 (((15 17 )(21 ((24 62 )(38 (60 86 )))))(19 (18 20 ))))))(22 (47 (40 41 ))))))(82 91 ))((90 (55 (((30 (10 65 ))((85 ((29 (28 67 ))(70 (50 (49 (51 52 ))))))(63 64 )))(48 (31 (32 (27 56 )))))))(36 87 ))))))(69 (83 (26 (14 (25 ((12 (11 13 ))(42 (43 44 ))))))))))(66 (92 (39 93 )))))))))*
(0 ((1 (2 3 ))(33 (57 ((76 ((((72 (6 (4 5 )))(45 46 ))(34 68 ))(54 (58 73 ))))((74 ((89 ((59 (7 94 ))((8 (37 (75 (53 ((35 81 )((95 (78 (80 88 )))(79 84 )))))))(((61 (23 ((77 ((9 16 )(71 (((15 17 )(21 ((24 62 )(38 (60 86 )))))(19 (18 20 ))))))(22 (47 (40 41 ))))))(82 91 ))((90 (55 (48 (((30 (10 65 ))((85 ((29 (28 67 ))(70 (50 (49 (51 52 ))))))(63 64 )))(31 (32 (27 56 )))))))(36 87 ))))))(69 (83 (26 (14 (25 (42 ((12 (11 13 ))(43 44 ))))))))))(66 (92 (39 93 )))))))))*
(0 ((1 (2 3 ))(33 (57 (((((72 (6 (4 5 )))(45 46 ))(34 68 ))(76 (54 (58 73 ))))((74 ((89 (((8 (94 (7 59 )))(37 (75 (53 (35 (81 (95 (78 ((79 84 )(80 88 ))))))))))(((23 (61 ((60 ((9 77 )(16 (71 (((15 17 )(21 ((24 62 )(38 86 ))))(19 (18 20 )))))))(22 (47 (40 41 ))))))(82 91 ))((90 (55 ((((30 (10 65 ))(48 85 ))((31 (27 (32 56 )))(29 ((28 67 )(70 (51 (50 (49 52 ))))))))(63 64 ))))(36 87 )))))(69 (83 (26 (14 (25 ((11 12 )(42 (13 (43 44 )))))))))))(66 (92 (39 93 )))))))))*
(0 ((1 (2 3 ))(33 (76 (57 (((((72 (6 (4 5 )))(45 46 ))(34 68 ))(54 (58 73 )))((74 ((89 ((59 (7 94 ))((8 (37 (75 (53 ((35 81 )(((78 95 )(80 88 ))(79 84 )))))))(((23 (61 ((60 (16 ((9 77 )(71 (((15 17 )(21 ((24 62 )(38 86 ))))(19 (18 20 )))))))(22 (47 (40 41 ))))))(82 91 ))((90 (55 (48 (((30 (10 65 ))((85 ((29 (28 67 ))(70 (50 (52 (49 51 ))))))(63 64 )))(31 (27 (32 56 )))))))(36 87 ))))))(69 (83 (26 (14 (25 (42 ((13 (11 12 ))(43 44 ))))))))))(66 (92 (39 93 ))))))))))*
(0 ((1 (2 3 ))(33 (57 ((76 ((((72 (6 (4 5 )))(45 46 ))(34 68 ))(54 (58 73 ))))((74 ((89 ((59 (7 94 ))((8 (37 (75 (53 ((35 81 )(((78 95 )(80 88 ))(79 84 )))))))(((23 (61 ((60 ((9 77 )(16 (71 (((15 17 )(21 ((24 62 )(38 86 ))))(19 (18 20 )))))))(22 (47 (40 41 ))))))(82 91 ))((90 (55 (48 (((30 (10 65 ))((85 ((29 (28 67 ))(70 ((49 52 )(50 51 )))))(63 64 )))(31 (56 (27 32 )))))))(36 87 ))))))(69 (83 (26 (14 (25 (42 ((13 (11 12 ))(43 44 ))))))))))(66 (92 (39 93 )))))))))*
(0 ((1 (2 3 ))(76 (33 (57 (((((72 (6 (4 5 )))(45 46 ))(34 68 ))(54 (58 73 )))((74 ((89 ((59 (7 94 ))((((8 ((37 (((35 (78 95 ))(81 ((79 84 )(80 88 ))))(53 75 )))(82 91 )))(23 (61 (9 (60 ((77 (16 (71 (((15 17 )(21 ((24 62 )(38 86 ))))(19 (18 20 ))))))(22 (47 (40 41 )))))))))(36 87 ))(90 (55 (48 (((30 (10 65 ))(85 (63 64 )))(((27 56 )(31 32 ))(29 ((28 67 )(70 ((49 52 )(50 51 )))))))))))))(69 (83 (26 (14 (25 (42 ((13 (11 12 ))(43 44 ))))))))))(66 (92 (39 93 ))))))))))*
(0 ((1 (2 3 ))(33 (57 ((76 ((((72 (6 (4 5 )))(45 46 ))(34 68 ))(54 (58 73 ))))((74 ((89 (((8 (94 (7 59 )))(37 (75 (53 (35 (81 (((78 95 )(80 88 ))(79 84 ))))))))(((23 (61 ((60 (16 ((9 77 )(71 (((15 17 )(21 ((24 62 )(38 86 ))))(19 (18 20 )))))))(22 (47 (40 41 ))))))(82 91 ))((90 (55 (48 (((30 (10 65 ))(85 (63 64 )))((31 (27 (32 56 )))(29 ((28 67 )(70 (50 (52 (49 51 )))))))))))(36 87 )))))(69 (83 (26 (14 (25 (42 ((13 (11 12 ))(43 44 ))))))))))(66 (92 (39 93 )))))))))*
(0 ((1 (2 3 ))(33 (76 (57 (((((72 (6 (4 5 )))(45 46 ))(34 68 ))(54 (58 73 )))((74 ((89 ((59 (7 94 ))((8 (37 (75 (53 ((35 81 )((95 (78 (80 88 )))(79 84 )))))))(((61 (23 (9 (60 ((77 (16 (71 (((15 17 )(21 ((24 62 )(38 86 ))))(19 (18 20 ))))))(22 (47 (40 41 ))))))))(82 91 ))((90 (55 (48 (((30 (10 65 ))(85 (63 64 )))(((27 56 )(31 32 ))(29 ((28 67 )(70 ((49 52 )(50 51 ))))))))))(36 87 ))))))(69 (83 (26 (14 (25 (42 ((13 (11 12 ))(43 44 ))))))))))(66 (92 (39 93 ))))))))))*
(0 ((1 (2 3 ))(33 (76 (57 (((((72 (6 (4 5 )))(45 46 ))(34 68 ))(54 (58 73 )))((74 ((89 ((59 (7 94 ))((8 (37 (75 (53 (35 (81 (((78 95 )(80 88 ))(79 84 ))))))))(((23 (61 ((60 ((9 77 )(16 (71 (((15 17 )(21 ((24 62 )(38 86 ))))(19 (18 20 )))))))(22 (47 (40 41 ))))))(82 91 ))((90 (55 (48 (((30 (10 65 ))(85 (63 64 )))((31 (56 (27 32 )))(29 ((28 67 )(70 ((49 52 )(50 51 ))))))))))(36 87 ))))))(69 (83 (26 (14 (25 (42 ((13 (11 12 ))(43 44 ))))))))))(66 (92 (39 93 ))))))))))*
(0 (33 (57 (((76 ((1 (2 3 ))(54 (58 73 ))))(((72 (6 (4 5 )))(45 46 ))(34 68 )))((74 ((89 ((59 (7 94 ))((8 (37 (75 (53 ((35 81 )((95 (78 (80 88 )))(79 84 )))))))(((23 (61 ((60 (16 ((9 77 )(71 (((15 17 )(21 ((24 62 )(38 86 ))))(19 (18 20 )))))))(22 (47 (40 41 ))))))(82 91 ))((90 (55 (48 (((30 (10 65 ))(85 (63 64 )))((31 (56 (27 32 )))(29 ((28 67 )(70 (50 (49 (51 52 )))))))))))(36 87 ))))))(69 (83 (26 (14 (25 (42 ((13 (11 12 ))(43 44 ))))))))))(66 (92 (39 93 ))))))))*
(0 (33 (57 (((76 ((1 (2 3 ))(54 (58 73 ))))(((72 (6 (4 5 )))(45 46 ))(34 68 )))((74 ((89 ((59 (7 94 ))((8 (((23 (61 ((60 ((9 77 )(16 (71 (((15 17 )(21 ((24 62 )(38 86 ))))(19 (18 20 )))))))(22 (47 (40 41 ))))))(82 91 ))((90 (55 (48 (((30 (10 65 ))(85 (63 64 )))((31 (56 (27 32 )))(29 ((28 67 )(70 (50 (49 (51 52 )))))))))))(36 87 ))))(37 (75 (53 (35 (81 ((95 (78 (80 88 )))(79 84 ))))))))))(69 (83 (26 (14 (25 (42 ((11 (12 13 ))(43 44 ))))))))))(66 (92 (39 93 ))))))))*
(0 ((1 (2 3 ))((57 (((((72 (6 (4 5 )))(45 46 ))(34 68 ))(54 (58 73 )))((74 ((89 ((59 (7 94 ))((8 (((23 (61 ((77 ((9 16 )(24 ((71 ((15 17 )(21 (62 (38 (60 86 ))))))(19 (18 20 ))))))(22 (47 (40 41 ))))))(82 91 ))(37 (((35 (78 95 ))(81 ((79 84 )(80 88 ))))(53 75 )))))((90 (55 (48 (((30 (10 65 ))((85 ((29 (28 67 ))(70 (50 (52 (49 51 ))))))(63 64 )))(31 (27 (32 56 )))))))(36 87 )))))(69 (83 (26 (14 (25 (42 ((11 (12 13 ))(43 44 ))))))))))(66 (92 (39 93 ))))))(33 76 ))))*
(0 ((1 (2 3 ))(33 (76 (57 (((((72 (6 (4 5 )))(45 46 ))(34 68 ))(54 (58 73 )))((74 ((89 ((59 (7 94 ))((8 (((23 (61 ((77 (9 (16 (71 (((15 17 )(21 ((24 62 )(38 (60 86 )))))(19 (18 20 )))))))(22 (47 (40 41 ))))))(82 91 ))((90 (55 (((30 (10 65 ))((85 ((29 (28 67 ))(70 (50 (51 (49 52 ))))))(63 64 )))(48 (31 (32 (27 56 )))))))(36 87 ))))(37 (75 (53 ((35 81 )(((78 95 )(80 88 ))(79 84 )))))))))(69 (83 (26 (14 (25 (42 ((13 (11 12 ))(43 44 ))))))))))(66 (92 (39 93 ))))))))))*
(0 (33 (57 (((76 ((1 (2 3 ))(54 (58 73 ))))(((72 (6 (4 5 )))(45 46 ))(34 68 )))((74 ((89 ((59 (7 94 ))((8 (37 (75 (53 ((35 81 )(((78 95 )(80 88 ))(79 84 )))))))(((23 (61 ((77 (9 (16 (71 (((15 17 )(21 ((24 62 )(38 (60 86 )))))(19 (18 20 )))))))(22 (47 (40 41 ))))))(82 91 ))((90 (55 (48 (((30 (10 65 ))(85 (63 64 )))((31 (32 (27 56 )))(29 ((28 67 )(70 (50 (51 (49 52 )))))))))))(36 87 ))))))(69 (83 (26 (14 (25 (42 ((13 (11 12 ))(43 44 ))))))))))(66 (92 (39 93 ))))))))*
(0 (33 (57 (((76 ((1 (2 3 ))(54 (58 73 ))))(((72 (6 (4 5 )))(45 46 ))(34 68 )))((74 ((89 ((59 (7 94 ))((8 (((23 (61 ((60 (16 ((9 77 )(71 (((15 17 )(21 ((24 62 )(38 86 ))))(19 (18 20 )))))))(22 (47 (40 41 ))))))(82 91 ))((90 (55 (48 (((30 (10 65 ))(85 (63 64 )))((31 (56 (27 32 )))(29 ((28 67 )(70 (50 (49 (51 52 )))))))))))(36 87 ))))(37 (75 (53 ((35 81 )((95 (78 (80 88 )))(79 84 )))))))))(69 (83 (26 (14 (25 (42 ((13 (11 12 ))(43 44 ))))))))))(66 (92 (39 93 ))))))))*
(0 (33 (57 (((76 ((1 (2 3 ))(54 (58 73 ))))(((72 (6 (4 5 )))(45 46 ))(34 68 )))((74 ((89 ((59 (7 94 ))((8 (37 (75 (53 (35 (81 ((95 (78 (80 88 )))(79 84 ))))))))(((23 (61 ((60 ((9 77 )(16 (71 (((15 17 )(21 ((24 62 )(38 86 ))))(19 (18 20 )))))))(22 (47 (40 41 ))))))(82 91 ))((90 (55 (48 (((30 (10 65 ))(85 (63 64 )))((31 (27 (32 56 )))(29 ((28 67 )(70 (50 (52 (49 51 )))))))))))(36 87 ))))))(69 (83 (26 (14 (25 (42 ((11 (12 13 ))(43 44 ))))))))))(66 (92 (39 93 ))))))))*
(0 ((1 (2 3 ))(33 (57 (((((72 (6 (4 5 )))(45 46 ))(34 68 ))(76 (54 (58 73 ))))((74 ((89 ((59 (7 94 ))((((8 ((37 (((35 (78 95 ))(81 ((79 84 )(80 88 ))))(53 75 )))(82 91 )))(23 (61 ((77 ((9 16 )(71 (((15 17 )(21 ((24 62 )(38 (60 86 )))))(19 (18 20 ))))))(22 (47 (40 41 )))))))(36 87 ))(90 (55 ((((30 (10 65 ))(48 85 ))((31 (32 (27 56 )))(29 ((28 67 )(70 (51 (50 (49 52 ))))))))(63 64 )))))))(69 (83 (26 (14 (25 (42 ((13 (11 12 ))(43 44 ))))))))))(66 (92 (39 93 )))))))))*
(0 ((1 (2 3 ))(33 (57 ((76 ((((72 (6 (4 5 )))(45 46 ))(34 68 ))(54 (58 73 ))))((74 ((89 ((59 (7 94 ))((8 (((23 (61 ((77 (9 (16 (71 (((15 17 )(21 ((24 62 )(38 (60 86 )))))(19 (18 20 )))))))(22 (47 (40 41 ))))))(82 91 ))(37 (((35 (78 95 ))(81 ((79 84 )(80 88 ))))(53 75 )))))((90 (55 ((((30 (10 65 ))(48 85 ))(((27 32 )(31 56 ))(29 ((28 67 )(70 (51 (50 (49 52 ))))))))(63 64 ))))(36 87 )))))(69 (83 (26 (14 (25 (42 ((13 (11 12 ))(43 44 ))))))))))(66 (92 (39 93 )))))))))*
(0 ((1 (2 3 ))(33 (76 (57 (((((72 (6 (4 5 )))(45 46 ))(34 68 ))(54 (58 73 )))((74 ((89 (((8 (94 (7 59 )))(37 (75 (53 (78 ((95 (35 81 ))((79 84 )(80 88 ))))))))(((23 (61 ((77 ((9 16 )(71 (((15 17 )(21 ((24 62 )(38 (60 86 )))))(19 (18 20 ))))))(22 (47 (40 41 ))))))(82 91 ))((90 (55 (48 (((30 (10 65 ))(85 (63 64 )))((31 (27 (32 56 )))(29 ((28 67 )(70 (51 (50 (49 52 )))))))))))(36 87 )))))(69 (83 (26 (14 (25 (42 ((11 (12 13 ))(43 44 ))))))))))(66 (92 (39 93 ))))))))))*
(0 ((1 (2 3 ))(76 (33 (57 (((((72 (6 (4 5 )))(45 46 ))(34 68 ))(54 (58 73 )))(((89 ((59 (7 94 ))((8 (((23 (61 ((60 (16 ((9 77 )(71 (((15 17 )(21 ((24 62 )(38 86 ))))(19 (18 20 )))))))(22 (47 (40 41 ))))))(82 91 ))((90 (55 (48 (((30 (10 65 ))(85 (63 64 )))((31 (56 (27 32 )))(29 ((28 67 )(70 (51 (50 (49 52 )))))))))))(36 87 ))))(37 (75 (53 (35 (81 (95 (78 ((79 84 )(80 88 ))))))))))))(74 (69 (83 (26 (14 (25 ((13 (11 12 ))(42 (43 44 ))))))))))(66 (92 (39 93 ))))))))))*
(0 ((1 (2 3 ))(33 (57 ((76 ((((72 (6 (4 5 )))(45 46 ))(34 68 ))(54 (58 73 ))))((74 ((89 ((59 (7 94 ))((((8 ((37 (((35 (78 95 ))(81 ((79 84 )(80 88 ))))(53 75 )))(82 91 )))(23 (61 ((60 (16 ((9 77 )(71 (((15 17 )(21 ((24 62 )(38 86 ))))(19 (18 20 )))))))(22 (47 (40 41 )))))))(36 87 ))(90 (55 ((((30 (10 65 ))(48 85 ))((31 (56 (27 32 )))(29 ((28 67 )(70 (51 (50 (49 52 ))))))))(63 64 )))))))(69 (83 (26 (14 (25 ((13 (11 12 ))(42 (43 44 ))))))))))(66 (92 (39 93 )))))))))*
(0 ((1 (2 3 ))(33 (57 ((76 ((((72 (6 (4 5 )))(45 46 ))(34 68 ))(54 (58 73 ))))((74 ((89 ((59 (7 94 ))((((8 ((37 (((35 (78 95 ))(81 ((79 84 )(80 88 ))))(53 75 )))(82 91 )))(23 (61 ((77 ((9 16 )(71 (((15 17 )(21 ((24 62 )(38 (60 86 )))))(19 (18 20 ))))))(22 (47 (40 41 )))))))(36 87 ))(90 (55 ((((30 (10 65 ))(48 85 ))((31 (27 (32 56 )))(29 ((28 67 )(70 (51 (50 (49 52 ))))))))(63 64 )))))))(69 (83 (26 (14 (25 (42 ((11 (12 13 ))(43 44 ))))))))))(66 (92 (39 93 )))))))))*
(0 ((1 (2 3 ))(33 (57 ((76 ((((72 (6 (4 5 )))(45 46 ))(34 68 ))(54 (58 73 ))))((74 ((89 ((59 (7 94 ))((8 (37 (75 (53 (35 (81 ((95 (78 (80 88 )))(79 84 ))))))))(((23 (61 (9 (60 ((77 (16 (71 (((15 17 )(21 ((24 62 )(38 86 ))))(19 (18 20 ))))))(22 (47 (40 41 ))))))))(82 91 ))((90 (55 ((((30 (10 65 ))(48 85 ))((31 (56 (27 32 )))(29 ((28 67 )(70 ((49 52 )(50 51 )))))))(63 64 ))))(36 87 ))))))(69 (83 (26 (14 (25 (42 ((13 (11 12 ))(43 44 ))))))))))(66 (92 (39 93 )))))))))*
(0 ((1 (2 3 ))(33 (57 ((76 ((((72 (5 (4 6 )))(45 46 ))(34 68 ))(54 (58 73 ))))((74 ((89 ((59 (7 94 ))((8 (((23 (61 ((77 (9 (16 (71 (((15 17 )(21 ((24 62 )(38 (60 86 )))))(19 (18 20 )))))))(22 (47 (40 41 ))))))(82 91 ))((90 (55 (48 (((30 (10 65 ))(85 (63 64 )))((31 (32 (27 56 )))(29 ((28 67 )(70 (50 (51 (49 52 )))))))))))(36 87 ))))(37 (75 (53 (35 (81 (95 (78 ((79 84 )(80 88 ))))))))))))(69 (83 (26 (14 (25 ((13 (11 12 ))(42 (43 44 ))))))))))(66 (92 (39 93 )))))))))*
(0 (33 (57 (((76 ((1 (2 3 ))(54 (58 73 ))))(((72 (5 (4 6 )))(45 46 ))(34 68 )))((74 ((89 (((8 (94 (7 59 )))(37 (75 (53 ((35 81 )((95 (78 (80 88 )))(79 84 )))))))(((23 (61 ((77 (9 (16 (71 (((15 17 )(21 (62 (38 (60 86 )))))(19 (18 (20 24 ))))))))(22 (47 (40 41 ))))))(82 91 ))((90 (55 (48 (((30 (10 65 ))((85 ((29 (28 67 ))(70 (50 (49 (51 52 ))))))(63 64 )))(31 (56 (27 32 )))))))(36 87 )))))(69 (83 (26 (14 (25 ((11 12 )((13 42 )(43 44 ))))))))))(66 (92 (39 93 ))))))))*
(0 ((1 (2 3 ))(33 (57 (((((72 (5 (4 6 )))(45 46 ))(34 68 ))(76 (54 (58 73 ))))((74 ((89 ((59 (7 94 ))((8 (37 (75 (53 (35 (81 ((78 (95 (80 88 )))(79 84 ))))))))(((23 (61 ((60 (16 ((9 77 )(71 (((15 17 )(21 ((24 62 )(38 86 ))))(19 (18 20 )))))))(22 (47 (40 41 ))))))(82 91 ))((90 (55 ((((30 (10 65 ))(48 85 ))((27 (31 (32 56 )))(29 ((28 67 )(70 (50 (51 (49 52 ))))))))(63 64 ))))(36 87 ))))))(69 (83 (26 (14 (25 ((13 (11 12 ))(42 (43 44 ))))))))))(66 (92 (39 93 )))))))))*
(0 ((1 (2 3 ))(33 (57 ((76 ((((72 (5 (4 6 )))(45 46 ))(34 68 ))(54 (58 73 ))))((74 ((89 ((59 (7 94 ))((8 (((23 (61 ((77 (9 (16 (71 (((15 17 )(21 (62 (38 (60 86 )))))(19 (18 (20 24 ))))))))(22 (47 (40 41 ))))))(82 91 ))((90 (55 ((((30 (10 65 ))(48 85 ))((31 (56 (27 32 )))(29 ((28 67 )(70 (50 (49 (51 52 ))))))))(63 64 ))))(36 87 ))))(37 (75 (53 (35 (81 ((95 (78 (80 88 )))(79 84 ))))))))))(69 (83 (26 (14 (25 (42 ((11 (12 13 ))(43 44 ))))))))))(66 (92 (39 93 )))))))))*
(0 ((1 (2 3 ))(33 (57 (((((72 (5 (4 6 )))(45 46 ))(34 68 ))(76 (54 (58 73 ))))((74 ((89 ((59 (7 94 ))((8 (37 (75 (53 (35 (81 (95 (78 ((79 84 )(80 88 ))))))))))(((23 (61 ((77 (9 (16 (71 (((15 17 )(21 ((24 62 )(38 (60 86 )))))(19 (18 20 )))))))(22 (47 (40 41 ))))))(82 91 ))((90 (55 ((((30 (10 65 ))(48 85 ))((31 (32 (27 56 )))(29 ((28 67 )(70 (50 (51 (49 52 ))))))))(63 64 ))))(36 87 ))))))(69 (83 (26 (14 (25 ((13 (11 12 ))(42 (43 44 ))))))))))(66 (92 (39 93 )))))))))*
(0 ((1 (2 3 ))(33 (57 ((76 ((((72 (6 (4 5 )))(45 46 ))(34 68 ))(54 (58 73 ))))((74 ((89 ((59 (7 94 ))(((8 ((23 (61 ((60 (16 ((9 77 )(71 (((15 17 )(21 ((24 62 )(38 86 ))))(19 (18 20 )))))))(22 (47 (40 41 ))))))((((35 (78 95 ))(81 ((79 84 )(80 88 ))))(53 75 ))(37 (82 91 )))))(36 87 ))(90 (55 (((30 (10 65 ))((85 ((29 (28 67 ))(70 (50 (51 (49 52 ))))))(63 64 )))(48 (31 (56 (27 32 ))))))))))(69 (83 (26 (14 (25 (42 ((11 (12 13 ))(43 44 ))))))))))(66 (92 (39 93 )))))))))*
(0 ((1 (2 3 ))(33 (57 ((76 ((((72 (6 (4 5 )))(45 46 ))(34 68 ))(54 (58 73 ))))((74 ((89 ((59 (7 94 ))(((8 ((23 (61 ((77 (9 (16 (71 (((15 17 )(21 (62 (38 (60 86 )))))(19 (18 (20 24 ))))))))(22 (47 (40 41 ))))))((((35 (78 95 ))(81 ((79 84 )(80 88 ))))(53 75 ))(37 (82 91 )))))(36 87 ))(90 (55 (((30 (10 65 ))((85 ((29 (28 67 ))(70 ((49 52 )(50 51 )))))(63 64 )))(48 (31 (27 (32 56 ))))))))))(69 (83 (26 (14 (25 ((11 (12 13 ))(42 (43 44 ))))))))))(66 (92 (39 93 )))))))))*
(0 ((1 (2 3 ))(33 (57 ((76 ((((72 (6 (4 5 )))(45 46 ))(34 68 ))(54 (58 73 ))))((74 ((89 ((59 (7 94 ))(((8 ((23 (61 ((60 (16 ((9 77 )(71 (((15 17 )(21 ((24 62 )(38 86 ))))(19 (18 20 )))))))(22 (47 (40 41 ))))))((((35 (78 95 ))(81 ((79 84 )(80 88 ))))(53 75 ))(37 (82 91 )))))(36 87 ))(90 (55 (((30 (10 65 ))((85 ((29 (28 67 ))(70 (50 (49 (51 52 ))))))(63 64 )))(48 (31 (27 (32 56 ))))))))))(69 (83 (26 (14 (25 (42 ((13 (11 12 ))(43 44 ))))))))))(66 (92 (39 93 )))))))))*
(0 (33 (57 (((76 ((1 (2 3 ))(54 (58 73 ))))(((72 (6 (4 5 )))(45 46 ))(34 68 )))((74 ((89 ((59 (7 94 ))((8 (((23 (61 ((60 (16 ((9 77 )(71 (((15 17 )(21 ((24 62 )(38 86 ))))(19 (18 20 )))))))(22 (47 (40 41 ))))))(82 91 ))((90 (55 ((((30 (10 65 ))(48 85 ))((31 (56 (27 32 )))(29 ((28 67 )(70 (50 (51 (49 52 ))))))))(63 64 ))))(36 87 ))))(37 (75 (53 ((35 81 )((78 95 )((79 84 )(80 88 ))))))))))(69 (83 (26 (14 (25 (42 ((11 (12 13 ))(43 44 ))))))))))(66 (92 (39 93 ))))))))*
(0 ((1 (2 3 ))(33 (57 (((((72 (5 (4 6 )))(45 46 ))(34 68 ))(76 (54 (58 73 ))))((74 ((89 ((59 (7 94 ))((8 (37 (75 (53 ((35 81 )((78 (95 (80 88 )))(79 84 )))))))(((23 (61 ((60 ((9 77 )(16 (71 (((15 17 )(21 ((24 62 )(38 86 ))))(19 (18 20 )))))))(22 (47 (40 41 ))))))(82 91 ))((90 (55 (48 (((30 (10 65 ))((85 ((29 (28 67 ))(70 (51 (50 (49 52 ))))))(63 64 )))(31 (56 (27 32 )))))))(36 87 ))))))(69 (83 (26 (14 (25 ((11 (12 13 ))(42 (43 44 ))))))))))(66 (92 (39 93 )))))))))*
(0 ((1 (2 3 ))(33 (57 (((((72 (5 (4 6 )))(45 46 ))(34 68 ))(76 (54 (58 73 ))))((74 ((89 ((59 (7 94 ))((8 (37 (75 (53 ((35 81 )((78 95 )((79 84 )(80 88 ))))))))(((61 (23 ((77 (9 (16 (71 (((15 17 )(21 ((24 62 )(38 (60 86 )))))(19 (18 20 )))))))(22 (47 (40 41 ))))))(82 91 ))((90 (55 (48 (((30 (10 65 ))(85 (63 64 )))((31 (56 (27 32 )))(29 ((28 67 )(70 (50 (49 (51 52 )))))))))))(36 87 ))))))(69 (83 (26 (14 (25 (42 ((12 (11 13 ))(43 44 ))))))))))(66 (92 (39 93 )))))))))*
(0 ((1 (2 3 ))(33 (57 (((((72 (5 (4 6 )))(45 46 ))(34 68 ))(76 (54 (58 73 ))))((74 ((89 ((59 (7 94 ))((8 (37 (75 (53 ((35 81 )((78 95 )((79 84 )(80 88 ))))))))(((61 (23 ((77 (9 (16 (71 (((15 17 )(21 ((24 62 )(38 (60 86 )))))(19 (18 20 )))))))(22 (47 (40 41 ))))))(82 91 ))((90 (55 (48 (((30 (10 65 ))((85 ((29 (28 67 ))(70 (50 (49 (51 52 ))))))(63 64 )))(31 (56 (27 32 )))))))(36 87 ))))))(69 (83 (26 (14 (25 ((12 (11 13 ))(42 (43 44 ))))))))))(66 (92 (39 93 )))))))))*
(0 ((1 (2 3 ))(33 (57 (((((72 (6 (4 5 )))(45 46 ))(34 68 ))(76 (54 (58 73 ))))((74 ((89 ((59 (7 94 ))((8 (37 (75 (53 ((35 81 )(78 (95 ((79 84 )(80 88 )))))))))(((23 (61 ((77 (9 (16 (71 (((15 17 )(21 ((24 62 )(38 (60 86 )))))(19 (18 20 )))))))(22 (47 (40 41 ))))))(82 91 ))((90 (55 (48 (((30 (10 65 ))((85 ((29 (28 67 ))(70 (51 (50 (49 52 ))))))(63 64 )))(31 (27 (32 56 )))))))(36 87 ))))))(69 (83 (26 (14 (25 ((13 (11 12 ))(42 (43 44 ))))))))))(66 (92 (39 93 )))))))))*
(0 ((1 (2 3 ))(33 (57 (((((72 (6 (4 5 )))(45 46 ))(34 68 ))(76 (54 (58 73 ))))((74 ((89 ((59 (7 94 ))((8 (37 (75 (53 ((35 81 )(95 (78 ((79 84 )(80 88 )))))))))(((61 (23 ((77 (9 (16 (71 (((15 17 )(21 ((24 62 )(38 (60 86 )))))(19 (18 20 )))))))(22 (47 (40 41 ))))))(82 91 ))((90 (55 (48 (((30 (10 65 ))((85 ((29 (28 67 ))(70 (51 (50 (49 52 ))))))(63 64 )))(31 (27 (32 56 )))))))(36 87 ))))))(69 (83 (26 (14 (25 ((11 (12 13 ))(42 (43 44 ))))))))))(66 (92 (39 93 )))))))))*
(0 ((1 (2 3 ))(33 (76 (57 (((((72 (6 (4 5 )))(45 46 ))(34 68 ))(54 (58 73 )))((74 ((89 (((8 (94 (7 59 )))(37 (75 (53 (35 (81 (78 (95 ((79 84 )(80 88 ))))))))))(((23 (61 ((77 ((9 16 )(71 (((15 17 )(21 (62 (38 (60 86 )))))(19 (18 (20 24 )))))))(22 (47 (40 41 ))))))(82 91 ))((90 (55 (48 (((30 (10 65 ))(85 (63 64 )))((31 (27 (32 56 )))(29 ((28 67 )(70 (51 (50 (49 52 )))))))))))(36 87 )))))(69 (83 (26 (14 (25 (42 ((11 (12 13 ))(43 44 ))))))))))(66 (92 (39 93 ))))))))))*
(0 ((1 (2 3 ))(33 (76 (57 (((((72 (6 (4 5 )))(45 46 ))(34 68 ))(54 (58 73 )))((74 ((89 ((59 (7 94 ))((((8 ((37 (((35 (78 95 ))(81 ((79 84 )(80 88 ))))(53 75 )))(82 91 )))(23 (61 ((60 (16 ((9 77 )(71 (((15 17 )(21 ((24 62 )(38 86 ))))(19 (18 20 )))))))(22 (47 (40 41 )))))))(36 87 ))(90 (55 ((((30 (10 65 ))(48 85 ))((31 (56 (27 32 )))(29 ((28 67 )(70 (50 (52 (49 51 ))))))))(63 64 )))))))(69 (83 (26 (14 (25 (42 ((11 (12 13 ))(43 44 ))))))))))(66 (92 (39 93 ))))))))))*
(0 ((1 (2 3 ))(33 (76 (57 (((((72 (6 (4 5 )))(45 46 ))(34 68 ))(54 (58 73 )))(((89 ((59 (7 94 ))((8 (((23 (61 ((60 ((9 77 )(16 (71 (((15 17 )(21 ((24 62 )(38 86 ))))(19 (18 20 )))))))(22 (47 (40 41 ))))))(82 91 ))((90 (55 (((30 (10 65 ))((85 ((29 (28 67 ))(70 (50 (49 (51 52 ))))))(63 64 )))(48 (31 (27 (32 56 )))))))(36 87 ))))(37 (75 (53 ((35 81 )(((78 95 )(80 88 ))(79 84 )))))))))(74 (69 (83 (26 (14 (25 (42 ((13 (11 12 ))(43 44 ))))))))))(66 (92 (39 93 ))))))))))*
(0 (33 (57 (((76 ((1 (2 3 ))(54 (58 73 ))))(((72 (6 (4 5 )))(45 46 ))(34 68 )))((74 ((89 (((8 (94 (7 59 )))(37 (75 (53 ((35 81 )(95 (78 ((79 84 )(80 88 )))))))))(((23 (61 ((60 (16 ((9 77 )(71 (((15 17 )(21 ((24 62 )(38 86 ))))(19 (18 20 )))))))(22 (47 (40 41 ))))))(82 91 ))((90 (55 (48 (((30 (10 65 ))((85 ((29 (28 67 ))(70 (50 (52 (49 51 ))))))(63 64 )))(31 (32 (27 56 )))))))(36 87 )))))(69 (83 (26 (14 (25 ((13 (11 12 ))(42 (43 44 ))))))))))(66 (92 (39 93 ))))))))*
(0 ((1 (2 3 ))(33 (76 (57 (((((72 (6 (4 5 )))(45 46 ))(34 68 ))(54 (58 73 )))((74 ((89 (((8 (94 (7 59 )))(37 (75 (53 (35 (81 (95 (78 ((79 84 )(80 88 ))))))))))(((23 (61 ((60 (16 ((9 77 )(71 (((15 17 )(21 ((24 62 )(38 86 ))))(19 (18 20 )))))))(22 (47 (40 41 ))))))(82 91 ))((90 (55 (48 (((30 (10 65 ))(85 (63 64 )))((31 (56 (27 32 )))(29 ((28 67 )(70 (50 (52 (49 51 )))))))))))(36 87 )))))(69 (83 (26 (14 (25 ((11 (12 13 ))(42 (43 44 ))))))))))(66 (92 (39 93 ))))))))))*
(0 ((1 (2 3 ))(33 (76 (57 (((((72 (6 (4 5 )))(45 46 ))(34 68 ))(54 (58 73 )))((74 ((89 ((59 (7 94 ))((((8 ((37 (((35 (78 95 ))(81 ((79 84 )(80 88 ))))(53 75 )))(82 91 )))(23 (61 ((60 (16 ((9 77 )(71 (((15 17 )(21 ((24 62 )(38 86 ))))(19 (18 20 )))))))(22 (47 (40 41 )))))))(36 87 ))(90 (55 (48 (((30 (10 65 ))(85 (63 64 )))((31 (32 (27 56 )))(29 ((28 67 )(70 (50 (52 (49 51 ))))))))))))))(69 (83 (26 (14 (25 ((13 (11 12 ))(42 (43 44 ))))))))))(66 (92 (39 93 ))))))))))*
(0 ((1 (2 3 ))(33 (76 (57 (((((72 (5 (4 6 )))(45 46 ))(34 68 ))(54 (58 73 )))((74 ((89 (((8 (94 (7 59 )))(37 (75 (53 (35 (81 (95 (78 ((79 84 )(80 88 ))))))))))(((23 (61 ((77 ((9 16 )(71 (((15 17 )(21 (62 (38 (60 86 )))))(19 (18 (20 24 )))))))(22 (47 (40 41 ))))))(82 91 ))((90 (55 (48 (((30 (10 65 ))(85 (63 64 )))((31 (32 (27 56 )))(29 ((28 67 )(70 (50 (51 (49 52 )))))))))))(36 87 )))))(69 (83 (26 (14 (25 (42 ((12 (11 13 ))(43 44 ))))))))))(66 (92 (39 93 ))))))))))*
(0 ((1 (2 3 ))(33 (57 ((76 ((((72 (6 (4 5 )))(45 46 ))(34 68 ))(54 (58 73 ))))((74 ((89 ((59 (7 94 ))((8 (37 (75 (53 (35 (81 (95 (78 ((79 84 )(80 88 ))))))))))(((23 (61 ((77 ((9 16 )(71 (((15 17 )(21 ((24 62 )(38 (60 86 )))))(19 (18 20 ))))))(22 (47 (40 41 ))))))(82 91 ))((90 (55 (48 (((30 (10 65 ))((85 ((29 (28 67 ))(70 (50 (49 (51 52 ))))))(63 64 )))(31 (27 (32 56 )))))))(36 87 ))))))(69 (83 (26 (14 (25 ((13 (11 12 ))(42 (43 44 ))))))))))(66 (92 (39 93 )))))))))*
(0 ((1 (2 3 ))(33 (57 (((((72 (5 (4 6 )))(45 46 ))(34 68 ))(76 (54 (58 73 ))))((74 ((89 ((59 (7 94 ))((8 (37 (75 (53 (78 ((95 (35 81 ))((79 84 )(80 88 ))))))))(((23 (61 ((60 (16 ((9 77 )(71 (((15 17 )(21 ((24 62 )(38 86 ))))(19 (18 20 )))))))(22 (47 (40 41 ))))))(82 91 ))((90 (55 (((30 (10 65 ))((85 ((29 (28 67 ))(70 (51 (50 (49 52 ))))))(63 64 )))(48 (31 (56 (27 32 )))))))(36 87 ))))))(69 (83 (26 (14 (25 ((13 (11 12 ))(42 (43 44 ))))))))))(66 (92 (39 93 )))))))))*
(0 ((1 (2 3 ))(76 (33 (57 (((((72 (6 (4 5 )))(45 46 ))(34 68 ))(54 (58 73 )))((74 ((89 (((8 (94 (7 59 )))(37 (75 (53 ((35 81 )((78 (95 (80 88 )))(79 84 )))))))(((23 (61 ((60 (16 ((9 77 )(71 (((15 17 )(21 ((24 62 )(38 86 ))))(19 (18 20 )))))))(22 (47 (40 41 ))))))(82 91 ))((90 (55 ((((30 (10 65 ))(48 85 ))((31 (56 (27 32 )))(29 ((28 67 )(70 (51 (50 (49 52 ))))))))(63 64 ))))(36 87 )))))(69 (83 (26 (14 (25 ((11 12 )(13 (42 (43 44 )))))))))))(66 (92 (39 93 ))))))))))*
(0 ((1 (2 3 ))(33 (76 (57 (((((72 (5 (4 6 )))(45 46 ))(34 68 ))(54 (58 73 )))((74 ((89 (((8 (94 (7 59 )))(37 (75 (53 ((35 81 )((95 (78 (80 88 )))(79 84 )))))))(((23 (61 ((77 (9 (16 (71 (((15 17 )(21 ((24 62 )(38 (60 86 )))))(19 (18 20 )))))))(22 (47 (40 41 ))))))(82 91 ))((90 (55 ((((30 (10 65 ))(48 85 ))((31 (27 (32 56 )))(29 ((28 67 )(70 (50 (51 (49 52 ))))))))(63 64 ))))(36 87 )))))(69 (83 (26 (14 (25 ((11 (12 13 ))(42 (43 44 ))))))))))(66 (92 (39 93 ))))))))))*
(0 ((1 (2 3 ))(33 (57 (((((72 (6 (4 5 )))(45 46 ))(34 68 ))(76 (54 (58 73 ))))((74 ((89 ((59 (7 94 ))((8 (37 (75 (53 (78 ((95 (35 81 ))((79 84 )(80 88 ))))))))(((23 (61 ((60 (16 ((9 77 )(71 (((15 17 )(21 ((24 62 )(38 86 ))))(19 (18 20 )))))))(22 (47 (40 41 ))))))(82 91 ))((90 (55 (((30 (10 65 ))((85 ((29 (28 67 ))(70 (51 (50 (49 52 ))))))(63 64 )))(48 (31 (56 (27 32 )))))))(36 87 ))))))(69 (83 (26 (14 (25 ((11 (12 13 ))(42 (43 44 ))))))))))(66 (92 (39 93 )))))))))*
(0 ((1 (2 3 ))(33 (57 (((((72 (6 (4 5 )))(45 46 ))(34 68 ))(76 (54 (58 73 ))))((74 ((89 ((59 (7 94 ))((8 (37 (75 (53 ((35 81 )((78 (95 (80 88 )))(79 84 )))))))(((23 (61 ((77 (9 (16 (71 (((15 17 )(21 ((24 62 )(38 (60 86 )))))(19 (18 20 )))))))(22 (47 (40 41 ))))))(82 91 ))((90 (55 ((((30 (10 65 ))(48 85 ))((31 (27 (32 56 )))(29 ((28 67 )(70 (51 (50 (49 52 ))))))))(63 64 ))))(36 87 ))))))(69 (83 (26 (14 (25 ((11 (12 13 ))(42 (43 44 ))))))))))(66 (92 (39 93 )))))))))*
(0 ((1 (2 3 ))(33 (57 (((((72 (6 (4 5 )))(45 46 ))(34 68 ))(76 (54 (58 73 ))))((74 ((89 ((59 (7 94 ))((8 (37 (75 (53 ((35 81 )((78 (95 (80 88 )))(79 84 )))))))(((23 (61 ((60 (16 ((9 77 )(71 (((15 17 )(21 ((24 62 )(38 86 ))))(19 (18 20 )))))))(22 (47 (40 41 ))))))(82 91 ))((90 (55 (((30 (10 65 ))((85 ((29 (28 67 ))(70 (51 (50 (49 52 ))))))(63 64 )))(48 (31 (56 (27 32 )))))))(36 87 ))))))(69 (83 (26 (14 (25 ((11 (12 13 ))(42 (43 44 ))))))))))(66 (92 (39 93 )))))))))*
(0 ((1 (2 3 ))(33 (57 ((76 ((((72 (6 (4 5 )))(45 46 ))(34 68 ))(54 (58 73 ))))((74 ((89 ((59 (7 94 ))((8 (((23 (61 ((77 ((9 16 )(71 (((15 17 )(21 ((24 62 )(38 (60 86 )))))(19 (18 20 ))))))(22 (47 (40 41 ))))))(82 91 ))((90 (55 (((30 (10 65 ))((85 ((29 (28 67 ))(70 (50 (49 (51 52 ))))))(63 64 )))(48 (31 (27 (32 56 )))))))(36 87 ))))(37 (75 (53 ((35 81 )(95 (78 ((79 84 )(80 88 )))))))))))(69 (83 (26 (14 (25 ((13 (11 12 ))(42 (43 44 ))))))))))(66 (92 (39 93 )))))))))*
(0 (33 (57 (((76 ((1 (2 3 ))(54 (58 73 ))))(((72 (5 (4 6 )))(45 46 ))(34 68 )))((74 ((89 ((59 (7 94 ))((8 (((61 (23 ((60 ((9 77 )(16 (71 (((15 17 )(21 ((24 62 )(38 86 ))))(19 (18 20 )))))))(22 (47 (40 41 ))))))(82 91 ))((90 (55 (48 (((30 (10 65 ))(85 (63 64 )))((31 (56 (27 32 )))(29 ((28 67 )(70 (50 (49 (51 52 )))))))))))(36 87 ))))(37 (75 (53 ((35 81 )(((78 95 )(80 88 ))(79 84 )))))))))(69 (83 (26 (14 (25 (42 ((11 (12 13 ))(43 44 ))))))))))(66 (92 (39 93 ))))))))*
(0 ((1 (2 3 ))(33 (57 (((((72 (5 (4 6 )))(45 46 ))(34 68 ))(76 (54 (58 73 ))))((74 ((89 (((8 (94 (7 59 )))(37 (75 (53 (35 (81 ((78 (95 (80 88 )))(79 84 ))))))))(((23 (61 ((77 (9 (16 (71 (((15 17 )(21 ((24 62 )(38 (60 86 )))))(19 (18 20 )))))))(22 (47 (40 41 ))))))(82 91 ))((90 (55 (48 (((30 (10 65 ))(85 (63 64 )))(((27 56 )(31 32 ))(29 ((28 67 )(70 (50 (49 (51 52 )))))))))))(36 87 )))))(69 (83 (26 (14 (25 (42 ((12 (11 13 ))(43 44 ))))))))))(66 (92 (39 93 )))))))))*
(0 ((1 (2 3 ))(33 (57 ((76 ((((72 (5 (4 6 )))(45 46 ))(34 68 ))(54 (58 73 ))))((74 ((89 ((59 (7 94 ))((8 (((23 (61 ((77 (9 (16 (71 (((15 17 )(21 ((24 62 )(38 (60 86 )))))(19 (18 20 )))))))(22 (47 (40 41 ))))))(82 91 ))((90 (55 (48 (((30 (10 65 ))((85 ((29 (28 67 ))(70 (51 (50 (49 52 ))))))(63 64 )))(31 (32 (27 56 )))))))(36 87 ))))(37 (75 (53 (35 (81 (95 (78 ((79 84 )(80 88 ))))))))))))(69 (83 (26 (14 (25 (42 ((11 (12 13 ))(43 44 ))))))))))(66 (92 (39 93 )))))))))*
(0 (33 (57 (((76 ((1 (2 3 ))(54 (58 73 ))))(((72 (6 (4 5 )))(45 46 ))(34 68 )))((74 ((89 ((59 (7 94 ))((8 (((61 (23 ((60 (16 ((9 77 )(71 (((15 17 )(21 ((24 62 )(38 86 ))))(19 (18 20 )))))))(22 (47 (40 41 ))))))(82 91 ))((90 (55 (48 (((30 (10 65 ))(85 (63 64 )))((31 (27 (32 56 )))(29 ((28 67 )(70 (50 (52 (49 51 )))))))))))(36 87 ))))(37 (75 (53 ((35 81 )((78 95 )((79 84 )(80 88 ))))))))))(69 (83 (26 (14 (25 (42 ((11 (12 13 ))(43 44 ))))))))))(66 (92 (39 93 ))))))))*
(0 (33 (57 (((76 ((1 (2 3 ))(54 (58 73 ))))(((72 (5 (4 6 )))(45 46 ))(34 68 )))((74 ((89 ((59 (7 94 ))((8 (((23 (61 ((77 (9 (16 (71 (((15 17 )(21 ((24 62 )(38 (60 86 )))))(19 (18 20 )))))))(22 (47 (40 41 ))))))(82 91 ))((90 (55 (48 (((30 (10 65 ))(85 (63 64 )))(((27 56 )(31 32 ))(29 ((28 67 )(70 (50 (49 (51 52 )))))))))))(36 87 ))))(37 (75 (53 ((35 81 )((78 (95 (80 88 )))(79 84 )))))))))(69 (83 (26 (14 (25 (42 ((12 (11 13 ))(43 44 ))))))))))(66 (92 (39 93 ))))))))*
(0 (33 (57 (((76 ((1 (2 3 ))(54 (58 73 ))))(((72 (6 (4 5 )))(45 46 ))(34 68 )))((74 ((89 ((59 (7 94 ))((8 (37 (75 (53 (35 (81 ((78 95 )((79 84 )(80 88 )))))))))(((23 (61 ((77 (9 (16 (71 (((15 17 )(21 ((24 62 )(38 (60 86 )))))(19 (18 20 )))))))(22 (47 (40 41 ))))))(82 91 ))((90 (55 (48 (((30 (10 65 ))((85 ((29 (28 67 ))(70 (51 (50 (49 52 ))))))(63 64 )))(31 (27 (32 56 )))))))(36 87 ))))))(69 (83 (26 (14 (25 ((12 (11 13 ))(42 (43 44 ))))))))))(66 (92 (39 93 ))))))))*
(0 (33 (57 (((76 ((1 (2 3 ))(54 (58 73 ))))(((72 (6 (4 5 )))(45 46 ))(34 68 )))((74 ((89 ((59 (7 94 ))((8 (37 (75 (53 (((35 81 )(78 95 ))((79 84 )(80 88 )))))))(((23 (61 ((60 (16 ((9 77 )(71 (((15 17 )(21 ((24 62 )(38 86 ))))(19 (18 20 )))))))(22 (47 (40 41 ))))))(82 91 ))((90 (55 (((30 (10 65 ))((85 ((29 (28 67 ))(70 ((49 52 )(50 51 )))))(63 64 )))(48 (31 (32 (27 56 )))))))(36 87 ))))))(69 (83 (26 (14 (25 ((12 (11 13 ))(42 (43 44 ))))))))))(66 (92 (39 93 ))))))))*
(0 (33 (57 (((76 ((1 (2 3 ))(54 (58 73 ))))(((72 (5 (4 6 )))(45 46 ))(34 68 )))((74 ((89 ((59 (7 94 ))((8 (37 (75 (53 (35 (81 ((78 (95 (80 88 )))(79 84 ))))))))(((23 (61 ((77 (9 (16 (71 (((15 17 )(21 ((24 62 )(38 (60 86 )))))(19 (18 20 )))))))(22 (47 (40 41 ))))))(82 91 ))((90 (55 (((30 (10 65 ))((85 ((29 (28 67 ))(70 (51 (50 (49 52 ))))))(63 64 )))(48 (31 (32 (27 56 )))))))(36 87 ))))))(69 (83 (26 (14 (25 ((12 (11 13 ))(42 (43 44 ))))))))))(66 (92 (39 93 ))))))))*
(0 (33 (57 (((76 ((1 (2 3 ))(54 (58 73 ))))(((72 (6 (4 5 )))(45 46 ))(34 68 )))((74 ((89 ((59 (7 94 ))((8 (((23 (61 ((77 ((9 16 )(71 (((15 17 )(21 ((24 62 )(38 (60 86 )))))(19 (18 20 ))))))(22 (47 (40 41 ))))))(82 91 ))((90 (55 (((30 (10 65 ))((85 ((29 (28 67 ))(70 (51 (50 (49 52 ))))))(63 64 )))(48 (31 (56 (27 32 )))))))(36 87 ))))(37 (75 (53 (((35 81 )(78 95 ))((79 84 )(80 88 )))))))))(69 (83 (26 (14 (25 ((13 (11 12 ))(42 (43 44 ))))))))))(66 (92 (39 93 ))))))))*
(0 ((1 (2 3 ))(33 (57 (((((72 (6 (4 5 )))(45 46 ))(34 68 ))(76 (54 (58 73 ))))((74 ((89 ((59 (7 94 ))((((8 ((((35 (78 95 ))(81 ((79 84 )(80 88 ))))(53 75 ))(37 (82 91 ))))(23 (61 ((77 (9 (16 (71 (((15 17 )(21 ((24 62 )(38 (60 86 )))))(19 (18 20 )))))))(22 (47 (40 41 )))))))(36 87 ))(90 (55 (48 (((30 (10 65 ))(85 (63 64 )))((31 (32 (27 56 )))(29 ((28 67 )(70 (50 (49 (51 52 ))))))))))))))(69 (83 (26 (14 (25 ((11 (12 13 ))(42 (43 44 ))))))))))(66 (92 (39 93 )))))))))*
(0 ((1 (2 3 ))(33 (76 (57 (((((72 (5 (4 6 )))(45 46 ))(34 68 ))(54 (58 73 )))((74 ((89 ((59 (7 94 ))((8 (37 (75 (53 (35 (81 ((95 (78 (80 88 )))(79 84 ))))))))(((23 (61 ((77 (9 (16 (71 (((15 17 )(21 ((24 62 )(38 (60 86 )))))(19 (18 20 )))))))(22 (47 (40 41 ))))))(82 91 ))((90 (55 (48 (((30 (10 65 ))((85 ((29 (28 67 ))(70 (51 (50 (49 52 ))))))(63 64 )))(31 (27 (32 56 )))))))(36 87 ))))))(69 (83 (26 (14 (25 (42 ((12 (11 13 ))(43 44 ))))))))))(66 (92 (39 93 ))))))))))*
(0 ((1 (2 3 ))(33 (57 ((76 ((((72 (6 (4 5 )))(45 46 ))(34 68 ))(54 (58 73 ))))((74 ((89 ((59 (7 94 ))((8 ((82 (91 (23 (61 ((77 (9 (16 (71 (((15 17 )(21 ((24 62 )(38 (60 86 )))))(19 (18 20 )))))))(22 (47 (40 41 ))))))))(37 (((35 (78 95 ))(81 ((79 84 )(80 88 ))))(53 75 )))))((90 (55 (48 (((30 (10 65 ))((85 ((29 (28 67 ))(70 (50 (51 (49 52 ))))))(63 64 )))(31 (56 (27 32 )))))))(36 87 )))))(69 (83 (26 (14 (25 ((11 (12 13 ))(42 (43 44 ))))))))))(66 (92 (39 93 )))))))))*
(0 ((1 (2 3 ))(33 (57 (((((72 (6 (4 5 )))(45 46 ))(34 68 ))(54 (58 73 )))(76 (((89 ((59 (7 94 ))((8 (((23 (61 ((77 ((9 16 )(71 (((15 17 )(21 ((24 62 )(38 (60 86 )))))(19 (18 20 ))))))(22 (47 (40 41 ))))))(82 91 ))(37 (((35 (78 95 ))(81 ((79 84 )(80 88 ))))(53 75 )))))((90 (55 (((30 (10 65 ))((85 ((29 (28 67 ))(70 (50 (51 (49 52 ))))))(63 64 )))(48 (31 (32 (27 56 )))))))(36 87 )))))(74 (69 (83 (26 (14 (25 ((11 (12 13 ))(42 (43 44 ))))))))))(66 (92 (39 93 ))))))))))*
(0 ((1 (2 3 ))(33 (57 ((76 ((((72 (5 (4 6 )))(45 46 ))(34 68 ))(54 (58 73 ))))((74 ((89 ((59 (7 94 ))((((8 ((((35 (78 95 ))(81 ((79 84 )(80 88 ))))(53 75 ))(37 (82 91 ))))(23 (61 (9 (60 ((77 (16 (71 (((15 17 )(21 ((24 62 )(38 86 ))))(19 (18 20 ))))))(22 (47 (40 41 )))))))))(36 87 ))(90 (55 (48 (((30 (10 65 ))(85 (63 64 )))((31 (27 (32 56 )))(29 ((28 67 )(70 (51 (50 (49 52 ))))))))))))))(69 (83 (26 (14 (25 ((12 (11 13 ))(42 (43 44 ))))))))))(66 (92 (39 93 )))))))))*
(0 (33 (57 (((76 ((1 (2 3 ))(54 (58 73 ))))(((72 (6 (4 5 )))(45 46 ))(34 68 )))((74 ((89 ((59 (7 94 ))((8 (((61 (23 ((60 ((9 77 )(16 (71 (((15 17 )(21 ((24 62 )(38 86 ))))(19 (18 20 )))))))(22 (47 (40 41 ))))))(82 91 ))((90 (55 (48 (((30 (10 65 ))((85 ((29 (28 67 ))(70 ((49 52 )(50 51 )))))(63 64 )))(31 (27 (32 56 )))))))(36 87 ))))(37 (75 (53 (35 (81 ((78 95 )((79 84 )(80 88 )))))))))))(69 (83 (26 (14 (25 ((11 (12 13 ))(42 (43 44 ))))))))))(66 (92 (39 93 ))))))))*
(0 (33 (57 (((76 ((1 (2 3 ))(54 (58 73 ))))(((72 (5 (4 6 )))(45 46 ))(34 68 )))((74 ((89 ((59 (7 94 ))((8 (37 (75 (53 ((35 81 )(78 (95 ((79 84 )(80 88 )))))))))(((61 (23 ((77 ((9 16 )(71 (((15 17 )(21 ((24 62 )(38 (60 86 )))))(19 (18 20 ))))))(22 (47 (40 41 ))))))(82 91 ))((90 (55 (48 (((30 (10 65 ))((85 ((29 (28 67 ))(70 (51 (50 (49 52 ))))))(63 64 )))(31 (32 (27 56 )))))))(36 87 ))))))(69 (83 (26 (14 (25 ((13 (11 12 ))(42 (43 44 ))))))))))(66 (92 (39 93 ))))))))*
(0 (33 (57 (((76 ((1 (2 3 ))(54 (58 73 ))))(((72 (6 (4 5 )))(45 46 ))(34 68 )))((74 ((89 ((59 (7 94 ))((8 (((23 (61 ((60 ((9 77 )(16 (71 (((15 17 )(21 ((24 62 )(38 86 ))))(19 (18 20 )))))))(22 (47 (40 41 ))))))(82 91 ))((90 (55 (48 (((30 (10 65 ))((85 ((29 (28 67 ))(70 (50 (52 (49 51 ))))))(63 64 )))(31 (32 (27 56 )))))))(36 87 ))))(37 (75 (53 (35 (81 (((78 95 )(80 88 ))(79 84 ))))))))))(69 (83 (26 (14 (25 (42 ((11 (12 13 ))(43 44 ))))))))))(66 (92 (39 93 ))))))))*
(0 (33 (57 (((76 ((1 (2 3 ))(54 (58 73 ))))(((72 (6 (4 5 )))(45 46 ))(34 68 )))((74 ((89 ((59 (7 94 ))((8 (((23 (61 ((60 ((9 77 )(16 (71 (((15 17 )(21 ((24 62 )(38 86 ))))(19 (18 20 )))))))(22 (47 (40 41 ))))))(82 91 ))((90 (55 ((((30 (10 65 ))(48 85 ))((31 (27 (32 56 )))(29 ((28 67 )(70 ((49 52 )(50 51 )))))))(63 64 ))))(36 87 ))))(37 (75 (53 (35 (81 ((78 95 )((79 84 )(80 88 )))))))))))(69 (83 (26 (14 (25 (42 ((11 (12 13 ))(43 44 ))))))))))(66 (92 (39 93 ))))))))*
(0 (33 (57 (((76 ((1 (2 3 ))(54 (58 73 ))))(((72 (6 (4 5 )))(45 46 ))(34 68 )))(((89 ((59 (7 94 ))((8 (37 (75 (53 (78 ((95 (35 81 ))((79 84 )(80 88 ))))))))(((23 (61 ((60 ((9 77 )(16 (71 (((15 17 )(21 ((24 62 )(38 86 ))))(19 (18 20 )))))))(22 (47 (40 41 ))))))(82 91 ))((90 (55 (((30 (10 65 ))((85 ((29 (28 67 ))(70 ((49 52 )(50 51 )))))(63 64 )))(48 (31 (32 (27 56 )))))))(36 87 ))))))(74 (69 (83 (26 (14 (25 ((13 (11 12 ))(42 (43 44 ))))))))))(66 (92 (39 93 ))))))))*
(0 (33 (57 (((76 ((1 (2 3 ))(54 (58 73 ))))(((72 (6 (4 5 )))(45 46 ))(34 68 )))((74 ((89 (((8 (94 (7 59 )))(37 (75 (53 (((35 81 )(78 95 ))((79 84 )(80 88 )))))))(((23 (61 ((60 ((9 77 )(16 (71 (((15 17 )(21 ((24 62 )(38 86 ))))(19 (18 20 )))))))(22 (47 (40 41 ))))))(82 91 ))((90 (55 (48 (((30 (10 65 ))((85 ((29 (28 67 ))(70 (50 (52 (49 51 ))))))(63 64 )))(31 (27 (32 56 )))))))(36 87 )))))(69 (83 (26 (14 (25 ((11 12 )(42 (13 (43 44 )))))))))))(66 (92 (39 93 ))))))))*
(0 (33 (57 (((76 ((1 (2 3 ))(54 (58 73 ))))(((72 (5 (4 6 )))(45 46 ))(34 68 )))((74 ((89 ((59 (7 94 ))((8 (((61 (23 ((77 (9 (16 (71 (((15 17 )(21 ((24 62 )(38 (60 86 )))))(19 (18 20 )))))))(22 (47 (40 41 ))))))(82 91 ))((90 (55 (48 (((30 (10 65 ))((85 ((29 (28 67 ))(70 (51 (50 (49 52 ))))))(63 64 )))(31 (56 (27 32 )))))))(36 87 ))))(37 (75 (53 (35 (81 ((78 (95 (80 88 )))(79 84 ))))))))))(69 (83 (26 (14 (25 (42 ((11 (12 13 ))(43 44 ))))))))))(66 (92 (39 93 ))))))))*
(0 (33 (57 (((76 ((1 (2 3 ))(54 (58 73 ))))(((72 (5 (4 6 )))(45 46 ))(34 68 )))(((89 ((59 (7 94 ))((8 (37 (75 (53 (35 (81 ((78 (95 (80 88 )))(79 84 ))))))))(((23 (61 ((77 (9 (16 (71 (((15 17 )(21 ((24 62 )(38 (60 86 )))))(19 (18 20 )))))))(22 (47 (40 41 ))))))(82 91 ))((90 (55 (((30 (10 65 ))((85 ((29 (28 67 ))(70 (51 (50 (49 52 ))))))(63 64 )))(48 (31 (56 (27 32 )))))))(36 87 ))))))(74 (69 (83 (26 (14 (25 ((11 (12 13 ))(42 (43 44 ))))))))))(66 (92 (39 93 ))))))))*
(0 (33 (57 (((76 ((1 (2 3 ))(54 (58 73 ))))(((72 (6 (4 5 )))(45 46 ))(34 68 )))(((89 ((59 (7 94 ))((8 (37 (75 (53 (((35 81 )(78 95 ))((79 84 )(80 88 )))))))(((23 (61 ((60 ((9 77 )(16 (71 (((15 17 )(21 ((24 62 )(38 86 ))))(19 (18 20 )))))))(22 (47 (40 41 ))))))(82 91 ))((90 (55 (((30 (10 65 ))((85 ((29 (28 67 ))(70 (50 (52 (49 51 ))))))(63 64 )))(48 (31 (27 (32 56 )))))))(36 87 ))))))(74 (69 (83 (26 (14 (25 ((13 (11 12 ))(42 (43 44 ))))))))))(66 (92 (39 93 ))))))))*
(0 (33 (57 (((76 ((1 (2 3 ))(54 (58 73 ))))(((72 (6 (4 5 )))(45 46 ))(34 68 )))((74 ((89 ((59 (7 94 ))((8 (((23 (61 ((60 ((9 77 )(16 (71 (((15 17 )(21 ((24 62 )(38 86 ))))(19 (18 20 )))))))(22 (47 (40 41 ))))))(82 91 ))((90 (55 (48 (((30 (10 65 ))((85 ((29 (28 67 ))(70 ((49 52 )(50 51 )))))(63 64 )))(31 (32 (27 56 )))))))(36 87 ))))(37 (75 (53 (35 (81 ((78 95 )((79 84 )(80 88 )))))))))))(69 (83 (26 (14 (25 (42 ((13 (11 12 ))(43 44 ))))))))))(66 (92 (39 93 ))))))))*
(0 ((1 (2 3 ))(33 (76 (57 (((((72 (5 (4 6 )))(45 46 ))(34 68 ))(54 (58 73 )))((74 ((89 ((59 (7 94 ))((8 (((23 (61 ((77 (9 (16 (71 (((15 17 )(21 ((24 62 )(38 (60 86 )))))(19 (18 20 )))))))(22 (47 (40 41 ))))))(82 91 ))((90 (55 (48 (((30 (10 65 ))(85 (63 64 )))((31 (56 (27 32 )))(29 ((28 67 )(70 (51 (50 (49 52 )))))))))))(36 87 ))))(37 (75 (53 (35 (81 (95 (78 ((79 84 )(80 88 ))))))))))))(69 (83 (26 (14 (25 ((11 (12 13 ))(42 (43 44 ))))))))))(66 (92 (39 93 ))))))))))*
(0 ((1 (2 3 ))(33 (57 ((76 ((((72 (6 (4 5 )))(45 46 ))(34 68 ))(54 (58 73 ))))(((89 ((59 (7 94 ))((8 (37 (75 (53 ((35 81 )(95 (78 ((79 84 )(80 88 )))))))))(((23 (61 ((77 (9 (16 (71 (((15 17 )(21 ((24 62 )(38 (60 86 )))))(19 (18 20 )))))))(22 (47 (40 41 ))))))(82 91 ))((90 (55 (48 (((30 (10 65 ))(85 (63 64 )))(((27 56 )(31 32 ))(29 ((28 67 )(70 (51 (50 (49 52 )))))))))))(36 87 ))))))(74 (69 (83 (26 (14 (25 ((13 (11 12 ))(42 (43 44 ))))))))))(66 (92 (39 93 )))))))))*
(0 ((1 (2 3 ))(33 (76 (57 (((((72 (6 (4 5 )))(45 46 ))(34 68 ))(54 (58 73 )))((74 ((89 ((59 (7 94 ))((8 (37 (75 (53 ((35 81 )((95 (78 (80 88 )))(79 84 )))))))(((23 (61 ((77 ((9 16 )(71 (((15 17 )(21 ((24 62 )(38 (60 86 )))))(19 (18 20 ))))))(22 (47 (40 41 ))))))(82 91 ))((90 (55 (48 (((30 (10 65 ))(85 (63 64 )))((31 (27 (32 56 )))(29 ((28 67 )(70 (51 (50 (49 52 )))))))))))(36 87 ))))))(69 (83 (26 (14 (25 ((13 (11 12 ))(42 (43 44 ))))))))))(66 (92 (39 93 ))))))))))*
(0 ((1 (2 3 ))(33 (57 ((76 ((((72 (6 (4 5 )))(45 46 ))(34 68 ))(54 (58 73 ))))(((89 ((59 (7 94 ))((8 (37 (75 (53 (35 (81 ((95 (78 (80 88 )))(79 84 ))))))))(((23 (61 ((77 ((9 16 )(71 (((15 17 )(21 ((24 62 )(38 (60 86 )))))(19 (18 20 ))))))(22 (47 (40 41 ))))))(82 91 ))((90 (55 (48 (((30 (10 65 ))(85 (63 64 )))((31 (27 (32 56 )))(29 ((28 67 )(70 (51 (50 (49 52 )))))))))))(36 87 ))))))(74 (69 (83 (26 (14 (25 ((13 (11 12 ))(42 (43 44 ))))))))))(66 (92 (39 93 )))))))))*
(0 (33 (57 (((76 ((1 (2 3 ))(54 (58 73 ))))(((72 (6 (4 5 )))(45 46 ))(34 68 )))((74 ((89 ((59 (7 94 ))((8 (((61 (23 ((60 (16 ((9 77 )(71 (((15 17 )(21 ((24 62 )(38 86 ))))(19 (18 20 )))))))(22 (47 (40 41 ))))))(82 91 ))((90 (55 ((((30 (10 65 ))(48 85 ))((31 (32 (27 56 )))(29 ((28 67 )(70 ((49 52 )(50 51 )))))))(63 64 ))))(36 87 ))))(37 (75 (53 (35 (81 ((78 95 )((79 84 )(80 88 )))))))))))(69 (83 (26 (14 (25 ((11 (12 13 ))(42 (43 44 ))))))))))(66 (92 (39 93 ))))))))*
(0 (33 (57 (((76 ((1 (2 3 ))(54 (58 73 ))))(((72 (6 (4 5 )))(45 46 ))(34 68 )))((74 ((89 ((59 (7 94 ))((8 (((23 (61 ((77 (9 (16 (71 (((15 17 )(21 ((24 62 )(38 (60 86 )))))(19 (18 20 )))))))(22 (47 (40 41 ))))))(82 91 ))((90 (55 ((((30 (10 65 ))(48 85 ))((56 (31 (27 32 )))(29 ((28 67 )(70 ((49 52 )(50 51 )))))))(63 64 ))))(36 87 ))))(37 (75 (53 (35 (81 ((95 (78 (80 88 )))(79 84 ))))))))))(69 (83 (26 (14 (25 ((13 (11 12 ))(42 (43 44 ))))))))))(66 (92 (39 93 ))))))))*
(0 ((1 (2 3 ))(33 (57 ((76 ((((72 (6 (4 5 )))(45 46 ))(34 68 ))(54 (58 73 ))))((74 ((89 ((59 (7 94 ))((8 (37 (75 (53 (((35 81 )(78 95 ))((79 84 )(80 88 )))))))(((61 (23 ((60 (16 ((9 77 )(71 (((15 17 )(21 ((24 62 )(38 86 ))))(19 (18 20 )))))))(22 (47 (40 41 ))))))(82 91 ))((90 (55 (48 (((30 (10 65 ))((85 ((29 (28 67 ))(70 (51 (50 (49 52 ))))))(63 64 )))(31 (32 (27 56 )))))))(36 87 ))))))(69 (83 (26 (14 (25 ((13 (11 12 ))(42 (43 44 ))))))))))(66 (92 (39 93 )))))))))*
(0 ((1 (2 3 ))(76 (33 (57 (((((72 (6 (4 5 )))(45 46 ))(34 68 ))(54 (58 73 )))((74 ((89 ((59 (7 94 ))((8 (((61 (23 ((77 ((9 16 )(71 (((15 17 )(21 ((24 62 )(38 (60 86 )))))(19 (18 20 ))))))(22 (47 (40 41 ))))))(82 91 ))((90 (55 (48 (((30 (10 65 ))((85 ((29 (28 67 ))(70 (50 (49 (51 52 ))))))(63 64 )))(31 (56 (27 32 )))))))(36 87 ))))(37 (75 (53 ((35 81 )(78 (95 ((79 84 )(80 88 )))))))))))(69 (83 (26 (14 (25 (42 ((11 (12 13 ))(43 44 ))))))))))(66 (92 (39 93 ))))))))))*
(0 (33 (57 (((76 ((1 (2 3 ))(54 (58 73 ))))(((72 (6 (4 5 )))(45 46 ))(34 68 )))((74 ((89 (((8 (94 (7 59 )))(37 (75 (53 (((35 81 )(78 95 ))((79 84 )(80 88 )))))))(((23 (61 ((77 ((9 16 )(71 (((15 17 )(21 ((24 62 )(38 (60 86 )))))(19 (18 20 ))))))(22 (47 (40 41 ))))))(82 91 ))((90 (55 ((((30 (10 65 ))(48 85 ))((27 (56 (31 32 )))(29 ((28 67 )(70 (51 (50 (49 52 ))))))))(63 64 ))))(36 87 )))))(69 (83 (26 (14 (25 (42 ((11 (12 13 ))(43 44 ))))))))))(66 (92 (39 93 ))))))))*
(0 ((1 (2 3 ))(33 (57 ((76 ((((72 (6 (4 5 )))(45 46 ))(34 68 ))(54 (58 73 ))))((74 ((89 ((59 (7 94 ))((8 (37 (75 (53 (((35 81 )(78 95 ))((79 84 )(80 88 )))))))(((23 (61 ((77 (9 (16 (71 (((15 17 )(21 ((24 62 )(38 (60 86 )))))(19 (18 20 )))))))(22 (47 (40 41 ))))))(82 91 ))((90 (55 (((30 (10 65 ))((85 ((29 (28 67 ))(70 ((49 52 )(50 51 )))))(63 64 )))(48 (31 (32 (27 56 )))))))(36 87 ))))))(69 (83 (26 (14 (25 ((13 (11 12 ))(42 (43 44 ))))))))))(66 (92 (39 93 )))))))))*
(0 (33 (57 (((76 ((1 (2 3 ))(54 (58 73 ))))(((72 (6 (4 5 )))(45 46 ))(34 68 )))((74 ((89 (((8 (94 (7 59 )))(37 (75 (53 (((35 81 )(78 95 ))((79 84 )(80 88 )))))))(((23 (61 ((77 (9 (16 (71 (((15 17 )(21 ((24 62 )(38 (60 86 )))))(19 (18 20 )))))))(22 (47 (40 41 ))))))(82 91 ))((90 (55 (((30 (10 65 ))((85 ((29 (28 67 ))(70 ((49 52 )(50 51 )))))(63 64 )))(48 (31 (32 (27 56 )))))))(36 87 )))))(69 (83 (26 (14 (25 ((13 (11 12 ))(42 (43 44 ))))))))))(66 (92 (39 93 ))))))))*
(0 ((1 (2 3 ))(33 (57 76 ((((72 (6 (4 5 )))(45 46 ))(34 68 ))(54 (58 73 )))((74 ((89 ((59 (7 94 ))(8 (((23 (61 ((77 (9 16 (21 71 (15 17 )(19 (18 20 ))(24 62 )(38 (60 86 )))))(22 (47 (40 41 ))))))(82 91 ))((90 (55 (48 (85 (30 (10 65 ))((27 31 32 56 )(29 ((28 67 )(70 (50 51 (49 52 ))))))(63 64 )))))(36 87 )))(37 (75 (53 ((35 81 )(78 95 ((79 84 )(80 88 ))))))))))(69 (83 (26 (14 (25 (42 ((11 12 13 )(43 44 ))))))))))(66 (92 (39 93 ))))))))
